# Supplementary material for: Nucleosome-bound NR5A2 structure reveals pioneer factor mechanism by DNA minor groove anchor competition
Source: Nat Struct Mol Biol. 2024 Feb 26;31(5):757–66. doi: 10.1038/s41594-024-01239-0 (PMC11102866; doi:10.1038/s41594-024-01239-0)
Supplement: Supplementary file 3 — DNA library sequence of SeEN-seq and raw read numbers. [file 41594_2024_1239_MOESM3_ESM.xlsx]

## Sheet: 601DNA seq._Nr5a2 motif
Nr5a2_bp1	tatctcttgtagccgatgtgctaatggccatgaacgagcgtgtggAAGCATGGACTTACAGCTATTGCGTGATATCTCAAGGCCACCCGGTGCCGAGGCCGCTCAATTGGTCGTAGACAGCTCTAGCACCGCTTAAACGCACGTACGCGCTGTCCCCCGCGTTTTAACCGCCAAGGGGATTACTCCCTAGTCTCCAGGCACGTGTCAGATATATACATCCTGTGATATCCATGGTTACCAACCCTATGGTCACTtattcgtcacgacaacaggacatccaatgttctgcacaaggctttc
Nr5a2_bp2	tatctcttgtagccgatgtgctaatggccatgaacgagcgtgtggAAGCATGGACTTACAGCTATTGCGTGATATCCTCAAGGCCACCGGTGCCGAGGCCGCTCAATTGGTCGTAGACAGCTCTAGCACCGCTTAAACGCACGTACGCGCTGTCCCCCGCGTTTTAACCGCCAAGGGGATTACTCCCTAGTCTCCAGGCACGTGTCAGATATATACATCCTGTGATATCCATGGTTACCAACCCTATGGTCACTtattcgtcacgacaacaggacatccaatgttctgcacaaggctttc
Nr5a2_bp3	tatctcttgtagccgatgtgctaatggccatgaacgagcgtgtggAAGCATGGACTTACAGCTATTGCGTGATATCCTTCAAGGCCACGGTGCCGAGGCCGCTCAATTGGTCGTAGACAGCTCTAGCACCGCTTAAACGCACGTACGCGCTGTCCCCCGCGTTTTAACCGCCAAGGGGATTACTCCCTAGTCTCCAGGCACGTGTCAGATATATACATCCTGTGATATCCATGGTTACCAACCCTATGGTCACTtattcgtcacgacaacaggacatccaatgttctgcacaaggctttc
Nr5a2_bp4	tatctcttgtagccgatgtgctaatggccatgaacgagcgtgtggAAGCATGGACTTACAGCTATTGCGTGATATCCTGTCAAGGCCAGGTGCCGAGGCCGCTCAATTGGTCGTAGACAGCTCTAGCACCGCTTAAACGCACGTACGCGCTGTCCCCCGCGTTTTAACCGCCAAGGGGATTACTCCCTAGTCTCCAGGCACGTGTCAGATATATACATCCTGTGATATCCATGGTTACCAACCCTATGGTCACTtattcgtcacgacaacaggacatccaatgttctgcacaaggctttc
Nr5a2_bp5	tatctcttgtagccgatgtgctaatggccatgaacgagcgtgtggAAGCATGGACTTACAGCTATTGCGTGATATCCTGGTCAAGGCCAGTGCCGAGGCCGCTCAATTGGTCGTAGACAGCTCTAGCACCGCTTAAACGCACGTACGCGCTGTCCCCCGCGTTTTAACCGCCAAGGGGATTACTCCCTAGTCTCCAGGCACGTGTCAGATATATACATCCTGTGATATCCATGGTTACCAACCCTATGGTCACTtattcgtcacgacaacaggacatccaatgttctgcacaaggctttc
Nr5a2_bp6	tatctcttgtagccgatgtgctaatggccatgaacgagcgtgtggAAGCATGGACTTACAGCTATTGCGTGATATCCTGGATCAAGGCCATGCCGAGGCCGCTCAATTGGTCGTAGACAGCTCTAGCACCGCTTAAACGCACGTACGCGCTGTCCCCCGCGTTTTAACCGCCAAGGGGATTACTCCCTAGTCTCCAGGCACGTGTCAGATATATACATCCTGTGATATCCATGGTTACCAACCCTATGGTCACTtattcgtcacgacaacaggacatccaatgttctgcacaaggctttc
Nr5a2_bp7	tatctcttgtagccgatgtgctaatggccatgaacgagcgtgtggAAGCATGGACTTACAGCTATTGCGTGATATCCTGGAGTCAAGGCCAGCCGAGGCCGCTCAATTGGTCGTAGACAGCTCTAGCACCGCTTAAACGCACGTACGCGCTGTCCCCCGCGTTTTAACCGCCAAGGGGATTACTCCCTAGTCTCCAGGCACGTGTCAGATATATACATCCTGTGATATCCATGGTTACCAACCCTATGGTCACTtattcgtcacgacaacaggacatccaatgttctgcacaaggctttc
Nr5a2_bp8	tatctcttgtagccgatgtgctaatggccatgaacgagcgtgtggAAGCATGGACTTACAGCTATTGCGTGATATCCTGGAGATCAAGGCCACCGAGGCCGCTCAATTGGTCGTAGACAGCTCTAGCACCGCTTAAACGCACGTACGCGCTGTCCCCCGCGTTTTAACCGCCAAGGGGATTACTCCCTAGTCTCCAGGCACGTGTCAGATATATACATCCTGTGATATCCATGGTTACCAACCCTATGGTCACTtattcgtcacgacaacaggacatccaatgttctgcacaaggctttc
Nr5a2_bp9	tatctcttgtagccgatgtgctaatggccatgaacgagcgtgtggAAGCATGGACTTACAGCTATTGCGTGATATCCTGGAGAATCAAGGCCACGAGGCCGCTCAATTGGTCGTAGACAGCTCTAGCACCGCTTAAACGCACGTACGCGCTGTCCCCCGCGTTTTAACCGCCAAGGGGATTACTCCCTAGTCTCCAGGCACGTGTCAGATATATACATCCTGTGATATCCATGGTTACCAACCCTATGGTCACTtattcgtcacgacaacaggacatccaatgttctgcacaaggctttc
Nr5a2_bp10	tatctcttgtagccgatgtgctaatggccatgaacgagcgtgtggAAGCATGGACTTACAGCTATTGCGTGATATCCTGGAGAATTCAAGGCCAGAGGCCGCTCAATTGGTCGTAGACAGCTCTAGCACCGCTTAAACGCACGTACGCGCTGTCCCCCGCGTTTTAACCGCCAAGGGGATTACTCCCTAGTCTCCAGGCACGTGTCAGATATATACATCCTGTGATATCCATGGTTACCAACCCTATGGTCACTtattcgtcacgacaacaggacatccaatgttctgcacaaggctttc
Nr5a2_bp11	tatctcttgtagccgatgtgctaatggccatgaacgagcgtgtggAAGCATGGACTTACAGCTATTGCGTGATATCCTGGAGAATCTCAAGGCCAAGGCCGCTCAATTGGTCGTAGACAGCTCTAGCACCGCTTAAACGCACGTACGCGCTGTCCCCCGCGTTTTAACCGCCAAGGGGATTACTCCCTAGTCTCCAGGCACGTGTCAGATATATACATCCTGTGATATCCATGGTTACCAACCCTATGGTCACTtattcgtcacgacaacaggacatccaatgttctgcacaaggctttc
Nr5a2_bp12	tatctcttgtagccgatgtgctaatggccatgaacgagcgtgtggAAGCATGGACTTACAGCTATTGCGTGATATCCTGGAGAATCCTCAAGGCCAGGCCGCTCAATTGGTCGTAGACAGCTCTAGCACCGCTTAAACGCACGTACGCGCTGTCCCCCGCGTTTTAACCGCCAAGGGGATTACTCCCTAGTCTCCAGGCACGTGTCAGATATATACATCCTGTGATATCCATGGTTACCAACCCTATGGTCACTtattcgtcacgacaacaggacatccaatgttctgcacaaggctttc
Nr5a2_bp13	tatctcttgtagccgatgtgctaatggccatgaacgagcgtgtggAAGCATGGACTTACAGCTATTGCGTGATATCCTGGAGAATCCCTCAAGGCCAGCCGCTCAATTGGTCGTAGACAGCTCTAGCACCGCTTAAACGCACGTACGCGCTGTCCCCCGCGTTTTAACCGCCAAGGGGATTACTCCCTAGTCTCCAGGCACGTGTCAGATATATACATCCTGTGATATCCATGGTTACCAACCCTATGGTCACTtattcgtcacgacaacaggacatccaatgttctgcacaaggctttc
Nr5a2_bp14	tatctcttgtagccgatgtgctaatggccatgaacgagcgtgtggAAGCATGGACTTACAGCTATTGCGTGATATCCTGGAGAATCCCGTCAAGGCCACCGCTCAATTGGTCGTAGACAGCTCTAGCACCGCTTAAACGCACGTACGCGCTGTCCCCCGCGTTTTAACCGCCAAGGGGATTACTCCCTAGTCTCCAGGCACGTGTCAGATATATACATCCTGTGATATCCATGGTTACCAACCCTATGGTCACTtattcgtcacgacaacaggacatccaatgttctgcacaaggctttc
Nr5a2_bp15	tatctcttgtagccgatgtgctaatggccatgaacgagcgtgtggAAGCATGGACTTACAGCTATTGCGTGATATCCTGGAGAATCCCGGTCAAGGCCACGCTCAATTGGTCGTAGACAGCTCTAGCACCGCTTAAACGCACGTACGCGCTGTCCCCCGCGTTTTAACCGCCAAGGGGATTACTCCCTAGTCTCCAGGCACGTGTCAGATATATACATCCTGTGATATCCATGGTTACCAACCCTATGGTCACTtattcgtcacgacaacaggacatccaatgttctgcacaaggctttc
Nr5a2_bp16	tatctcttgtagccgatgtgctaatggccatgaacgagcgtgtggAAGCATGGACTTACAGCTATTGCGTGATATCCTGGAGAATCCCGGTTCAAGGCCAGCTCAATTGGTCGTAGACAGCTCTAGCACCGCTTAAACGCACGTACGCGCTGTCCCCCGCGTTTTAACCGCCAAGGGGATTACTCCCTAGTCTCCAGGCACGTGTCAGATATATACATCCTGTGATATCCATGGTTACCAACCCTATGGTCACTtattcgtcacgacaacaggacatccaatgttctgcacaaggctttc
Nr5a2_bp17	tatctcttgtagccgatgtgctaatggccatgaacgagcgtgtggAAGCATGGACTTACAGCTATTGCGTGATATCCTGGAGAATCCCGGTGTCAAGGCCACTCAATTGGTCGTAGACAGCTCTAGCACCGCTTAAACGCACGTACGCGCTGTCCCCCGCGTTTTAACCGCCAAGGGGATTACTCCCTAGTCTCCAGGCACGTGTCAGATATATACATCCTGTGATATCCATGGTTACCAACCCTATGGTCACTtattcgtcacgacaacaggacatccaatgttctgcacaaggctttc
Nr5a2_bp18	tatctcttgtagccgatgtgctaatggccatgaacgagcgtgtggAAGCATGGACTTACAGCTATTGCGTGATATCCTGGAGAATCCCGGTGCTCAAGGCCATCAATTGGTCGTAGACAGCTCTAGCACCGCTTAAACGCACGTACGCGCTGTCCCCCGCGTTTTAACCGCCAAGGGGATTACTCCCTAGTCTCCAGGCACGTGTCAGATATATACATCCTGTGATATCCATGGTTACCAACCCTATGGTCACTtattcgtcacgacaacaggacatccaatgttctgcacaaggctttc
Nr5a2_bp19	tatctcttgtagccgatgtgctaatggccatgaacgagcgtgtggAAGCATGGACTTACAGCTATTGCGTGATATCCTGGAGAATCCCGGTGCCTCAAGGCCACAATTGGTCGTAGACAGCTCTAGCACCGCTTAAACGCACGTACGCGCTGTCCCCCGCGTTTTAACCGCCAAGGGGATTACTCCCTAGTCTCCAGGCACGTGTCAGATATATACATCCTGTGATATCCATGGTTACCAACCCTATGGTCACTtattcgtcacgacaacaggacatccaatgttctgcacaaggctttc
Nr5a2_bp20	tatctcttgtagccgatgtgctaatggccatgaacgagcgtgtggAAGCATGGACTTACAGCTATTGCGTGATATCCTGGAGAATCCCGGTGCCGTCAAGGCCAAATTGGTCGTAGACAGCTCTAGCACCGCTTAAACGCACGTACGCGCTGTCCCCCGCGTTTTAACCGCCAAGGGGATTACTCCCTAGTCTCCAGGCACGTGTCAGATATATACATCCTGTGATATCCATGGTTACCAACCCTATGGTCACTtattcgtcacgacaacaggacatccaatgttctgcacaaggctttc
Nr5a2_bp21	tatctcttgtagccgatgtgctaatggccatgaacgagcgtgtggAAGCATGGACTTACAGCTATTGCGTGATATCCTGGAGAATCCCGGTGCCGATCAAGGCCAATTGGTCGTAGACAGCTCTAGCACCGCTTAAACGCACGTACGCGCTGTCCCCCGCGTTTTAACCGCCAAGGGGATTACTCCCTAGTCTCCAGGCACGTGTCAGATATATACATCCTGTGATATCCATGGTTACCAACCCTATGGTCACTtattcgtcacgacaacaggacatccaatgttctgcacaaggctttc
Nr5a2_bp22	tatctcttgtagccgatgtgctaatggccatgaacgagcgtgtggAAGCATGGACTTACAGCTATTGCGTGATATCCTGGAGAATCCCGGTGCCGAGTCAAGGCCATTGGTCGTAGACAGCTCTAGCACCGCTTAAACGCACGTACGCGCTGTCCCCCGCGTTTTAACCGCCAAGGGGATTACTCCCTAGTCTCCAGGCACGTGTCAGATATATACATCCTGTGATATCCATGGTTACCAACCCTATGGTCACTtattcgtcacgacaacaggacatccaatgttctgcacaaggctttc
Nr5a2_bp23	tatctcttgtagccgatgtgctaatggccatgaacgagcgtgtggAAGCATGGACTTACAGCTATTGCGTGATATCCTGGAGAATCCCGGTGCCGAGGTCAAGGCCATGGTCGTAGACAGCTCTAGCACCGCTTAAACGCACGTACGCGCTGTCCCCCGCGTTTTAACCGCCAAGGGGATTACTCCCTAGTCTCCAGGCACGTGTCAGATATATACATCCTGTGATATCCATGGTTACCAACCCTATGGTCACTtattcgtcacgacaacaggacatccaatgttctgcacaaggctttc
Nr5a2_bp24	tatctcttgtagccgatgtgctaatggccatgaacgagcgtgtggAAGCATGGACTTACAGCTATTGCGTGATATCCTGGAGAATCCCGGTGCCGAGGCTCAAGGCCAGGTCGTAGACAGCTCTAGCACCGCTTAAACGCACGTACGCGCTGTCCCCCGCGTTTTAACCGCCAAGGGGATTACTCCCTAGTCTCCAGGCACGTGTCAGATATATACATCCTGTGATATCCATGGTTACCAACCCTATGGTCACTtattcgtcacgacaacaggacatccaatgttctgcacaaggctttc
Nr5a2_bp25	tatctcttgtagccgatgtgctaatggccatgaacgagcgtgtggAAGCATGGACTTACAGCTATTGCGTGATATCCTGGAGAATCCCGGTGCCGAGGCCTCAAGGCCAGTCGTAGACAGCTCTAGCACCGCTTAAACGCACGTACGCGCTGTCCCCCGCGTTTTAACCGCCAAGGGGATTACTCCCTAGTCTCCAGGCACGTGTCAGATATATACATCCTGTGATATCCATGGTTACCAACCCTATGGTCACTtattcgtcacgacaacaggacatccaatgttctgcacaaggctttc
Nr5a2_bp26	tatctcttgtagccgatgtgctaatggccatgaacgagcgtgtggAAGCATGGACTTACAGCTATTGCGTGATATCCTGGAGAATCCCGGTGCCGAGGCCGTCAAGGCCATCGTAGACAGCTCTAGCACCGCTTAAACGCACGTACGCGCTGTCCCCCGCGTTTTAACCGCCAAGGGGATTACTCCCTAGTCTCCAGGCACGTGTCAGATATATACATCCTGTGATATCCATGGTTACCAACCCTATGGTCACTtattcgtcacgacaacaggacatccaatgttctgcacaaggctttc
Nr5a2_bp27	tatctcttgtagccgatgtgctaatggccatgaacgagcgtgtggAAGCATGGACTTACAGCTATTGCGTGATATCCTGGAGAATCCCGGTGCCGAGGCCGCTCAAGGCCACGTAGACAGCTCTAGCACCGCTTAAACGCACGTACGCGCTGTCCCCCGCGTTTTAACCGCCAAGGGGATTACTCCCTAGTCTCCAGGCACGTGTCAGATATATACATCCTGTGATATCCATGGTTACCAACCCTATGGTCACTtattcgtcacgacaacaggacatccaatgttctgcacaaggctttc
Nr5a2_bp28	tatctcttgtagccgatgtgctaatggccatgaacgagcgtgtggAAGCATGGACTTACAGCTATTGCGTGATATCCTGGAGAATCCCGGTGCCGAGGCCGCTTCAAGGCCAGTAGACAGCTCTAGCACCGCTTAAACGCACGTACGCGCTGTCCCCCGCGTTTTAACCGCCAAGGGGATTACTCCCTAGTCTCCAGGCACGTGTCAGATATATACATCCTGTGATATCCATGGTTACCAACCCTATGGTCACTtattcgtcacgacaacaggacatccaatgttctgcacaaggctttc
Nr5a2_bp29	tatctcttgtagccgatgtgctaatggccatgaacgagcgtgtggAAGCATGGACTTACAGCTATTGCGTGATATCCTGGAGAATCCCGGTGCCGAGGCCGCTCTCAAGGCCATAGACAGCTCTAGCACCGCTTAAACGCACGTACGCGCTGTCCCCCGCGTTTTAACCGCCAAGGGGATTACTCCCTAGTCTCCAGGCACGTGTCAGATATATACATCCTGTGATATCCATGGTTACCAACCCTATGGTCACTtattcgtcacgacaacaggacatccaatgttctgcacaaggctttc
Nr5a2_bp30	tatctcttgtagccgatgtgctaatggccatgaacgagcgtgtggAAGCATGGACTTACAGCTATTGCGTGATATCCTGGAGAATCCCGGTGCCGAGGCCGCTCATCAAGGCCAAGACAGCTCTAGCACCGCTTAAACGCACGTACGCGCTGTCCCCCGCGTTTTAACCGCCAAGGGGATTACTCCCTAGTCTCCAGGCACGTGTCAGATATATACATCCTGTGATATCCATGGTTACCAACCCTATGGTCACTtattcgtcacgacaacaggacatccaatgttctgcacaaggctttc
Nr5a2_bp31	tatctcttgtagccgatgtgctaatggccatgaacgagcgtgtggAAGCATGGACTTACAGCTATTGCGTGATATCCTGGAGAATCCCGGTGCCGAGGCCGCTCAATCAAGGCCAGACAGCTCTAGCACCGCTTAAACGCACGTACGCGCTGTCCCCCGCGTTTTAACCGCCAAGGGGATTACTCCCTAGTCTCCAGGCACGTGTCAGATATATACATCCTGTGATATCCATGGTTACCAACCCTATGGTCACTtattcgtcacgacaacaggacatccaatgttctgcacaaggctttc
Nr5a2_bp32	tatctcttgtagccgatgtgctaatggccatgaacgagcgtgtggAAGCATGGACTTACAGCTATTGCGTGATATCCTGGAGAATCCCGGTGCCGAGGCCGCTCAATTCAAGGCCAACAGCTCTAGCACCGCTTAAACGCACGTACGCGCTGTCCCCCGCGTTTTAACCGCCAAGGGGATTACTCCCTAGTCTCCAGGCACGTGTCAGATATATACATCCTGTGATATCCATGGTTACCAACCCTATGGTCACTtattcgtcacgacaacaggacatccaatgttctgcacaaggctttc
Nr5a2_bp33	tatctcttgtagccgatgtgctaatggccatgaacgagcgtgtggAAGCATGGACTTACAGCTATTGCGTGATATCCTGGAGAATCCCGGTGCCGAGGCCGCTCAATTTCAAGGCCACAGCTCTAGCACCGCTTAAACGCACGTACGCGCTGTCCCCCGCGTTTTAACCGCCAAGGGGATTACTCCCTAGTCTCCAGGCACGTGTCAGATATATACATCCTGTGATATCCATGGTTACCAACCCTATGGTCACTtattcgtcacgacaacaggacatccaatgttctgcacaaggctttc
Nr5a2_bp34	tatctcttgtagccgatgtgctaatggccatgaacgagcgtgtggAAGCATGGACTTACAGCTATTGCGTGATATCCTGGAGAATCCCGGTGCCGAGGCCGCTCAATTGTCAAGGCCAAGCTCTAGCACCGCTTAAACGCACGTACGCGCTGTCCCCCGCGTTTTAACCGCCAAGGGGATTACTCCCTAGTCTCCAGGCACGTGTCAGATATATACATCCTGTGATATCCATGGTTACCAACCCTATGGTCACTtattcgtcacgacaacaggacatccaatgttctgcacaaggctttc
Nr5a2_bp35	tatctcttgtagccgatgtgctaatggccatgaacgagcgtgtggAAGCATGGACTTACAGCTATTGCGTGATATCCTGGAGAATCCCGGTGCCGAGGCCGCTCAATTGGTCAAGGCCAGCTCTAGCACCGCTTAAACGCACGTACGCGCTGTCCCCCGCGTTTTAACCGCCAAGGGGATTACTCCCTAGTCTCCAGGCACGTGTCAGATATATACATCCTGTGATATCCATGGTTACCAACCCTATGGTCACTtattcgtcacgacaacaggacatccaatgttctgcacaaggctttc
Nr5a2_bp36	tatctcttgtagccgatgtgctaatggccatgaacgagcgtgtggAAGCATGGACTTACAGCTATTGCGTGATATCCTGGAGAATCCCGGTGCCGAGGCCGCTCAATTGGTTCAAGGCCACTCTAGCACCGCTTAAACGCACGTACGCGCTGTCCCCCGCGTTTTAACCGCCAAGGGGATTACTCCCTAGTCTCCAGGCACGTGTCAGATATATACATCCTGTGATATCCATGGTTACCAACCCTATGGTCACTtattcgtcacgacaacaggacatccaatgttctgcacaaggctttc
Nr5a2_bp37	tatctcttgtagccgatgtgctaatggccatgaacgagcgtgtggAAGCATGGACTTACAGCTATTGCGTGATATCCTGGAGAATCCCGGTGCCGAGGCCGCTCAATTGGTCTCAAGGCCATCTAGCACCGCTTAAACGCACGTACGCGCTGTCCCCCGCGTTTTAACCGCCAAGGGGATTACTCCCTAGTCTCCAGGCACGTGTCAGATATATACATCCTGTGATATCCATGGTTACCAACCCTATGGTCACTtattcgtcacgacaacaggacatccaatgttctgcacaaggctttc
Nr5a2_bp38	tatctcttgtagccgatgtgctaatggccatgaacgagcgtgtggAAGCATGGACTTACAGCTATTGCGTGATATCCTGGAGAATCCCGGTGCCGAGGCCGCTCAATTGGTCGTCAAGGCCACTAGCACCGCTTAAACGCACGTACGCGCTGTCCCCCGCGTTTTAACCGCCAAGGGGATTACTCCCTAGTCTCCAGGCACGTGTCAGATATATACATCCTGTGATATCCATGGTTACCAACCCTATGGTCACTtattcgtcacgacaacaggacatccaatgttctgcacaaggctttc
Nr5a2_bp39	tatctcttgtagccgatgtgctaatggccatgaacgagcgtgtggAAGCATGGACTTACAGCTATTGCGTGATATCCTGGAGAATCCCGGTGCCGAGGCCGCTCAATTGGTCGTTCAAGGCCATAGCACCGCTTAAACGCACGTACGCGCTGTCCCCCGCGTTTTAACCGCCAAGGGGATTACTCCCTAGTCTCCAGGCACGTGTCAGATATATACATCCTGTGATATCCATGGTTACCAACCCTATGGTCACTtattcgtcacgacaacaggacatccaatgttctgcacaaggctttc
Nr5a2_bp40	tatctcttgtagccgatgtgctaatggccatgaacgagcgtgtggAAGCATGGACTTACAGCTATTGCGTGATATCCTGGAGAATCCCGGTGCCGAGGCCGCTCAATTGGTCGTATCAAGGCCAAGCACCGCTTAAACGCACGTACGCGCTGTCCCCCGCGTTTTAACCGCCAAGGGGATTACTCCCTAGTCTCCAGGCACGTGTCAGATATATACATCCTGTGATATCCATGGTTACCAACCCTATGGTCACTtattcgtcacgacaacaggacatccaatgttctgcacaaggctttc
Nr5a2_bp41	tatctcttgtagccgatgtgctaatggccatgaacgagcgtgtggAAGCATGGACTTACAGCTATTGCGTGATATCCTGGAGAATCCCGGTGCCGAGGCCGCTCAATTGGTCGTAGTCAAGGCCAGCACCGCTTAAACGCACGTACGCGCTGTCCCCCGCGTTTTAACCGCCAAGGGGATTACTCCCTAGTCTCCAGGCACGTGTCAGATATATACATCCTGTGATATCCATGGTTACCAACCCTATGGTCACTtattcgtcacgacaacaggacatccaatgttctgcacaaggctttc
Nr5a2_bp42	tatctcttgtagccgatgtgctaatggccatgaacgagcgtgtggAAGCATGGACTTACAGCTATTGCGTGATATCCTGGAGAATCCCGGTGCCGAGGCCGCTCAATTGGTCGTAGATCAAGGCCACACCGCTTAAACGCACGTACGCGCTGTCCCCCGCGTTTTAACCGCCAAGGGGATTACTCCCTAGTCTCCAGGCACGTGTCAGATATATACATCCTGTGATATCCATGGTTACCAACCCTATGGTCACTtattcgtcacgacaacaggacatccaatgttctgcacaaggctttc
Nr5a2_bp43	tatctcttgtagccgatgtgctaatggccatgaacgagcgtgtggAAGCATGGACTTACAGCTATTGCGTGATATCCTGGAGAATCCCGGTGCCGAGGCCGCTCAATTGGTCGTAGACTCAAGGCCAACCGCTTAAACGCACGTACGCGCTGTCCCCCGCGTTTTAACCGCCAAGGGGATTACTCCCTAGTCTCCAGGCACGTGTCAGATATATACATCCTGTGATATCCATGGTTACCAACCCTATGGTCACTtattcgtcacgacaacaggacatccaatgttctgcacaaggctttc
Nr5a2_bp44	tatctcttgtagccgatgtgctaatggccatgaacgagcgtgtggAAGCATGGACTTACAGCTATTGCGTGATATCCTGGAGAATCCCGGTGCCGAGGCCGCTCAATTGGTCGTAGACATCAAGGCCACCGCTTAAACGCACGTACGCGCTGTCCCCCGCGTTTTAACCGCCAAGGGGATTACTCCCTAGTCTCCAGGCACGTGTCAGATATATACATCCTGTGATATCCATGGTTACCAACCCTATGGTCACTtattcgtcacgacaacaggacatccaatgttctgcacaaggctttc
Nr5a2_bp45	tatctcttgtagccgatgtgctaatggccatgaacgagcgtgtggAAGCATGGACTTACAGCTATTGCGTGATATCCTGGAGAATCCCGGTGCCGAGGCCGCTCAATTGGTCGTAGACAGTCAAGGCCACGCTTAAACGCACGTACGCGCTGTCCCCCGCGTTTTAACCGCCAAGGGGATTACTCCCTAGTCTCCAGGCACGTGTCAGATATATACATCCTGTGATATCCATGGTTACCAACCCTATGGTCACTtattcgtcacgacaacaggacatccaatgttctgcacaaggctttc
Nr5a2_bp46	tatctcttgtagccgatgtgctaatggccatgaacgagcgtgtggAAGCATGGACTTACAGCTATTGCGTGATATCCTGGAGAATCCCGGTGCCGAGGCCGCTCAATTGGTCGTAGACAGCTCAAGGCCAGCTTAAACGCACGTACGCGCTGTCCCCCGCGTTTTAACCGCCAAGGGGATTACTCCCTAGTCTCCAGGCACGTGTCAGATATATACATCCTGTGATATCCATGGTTACCAACCCTATGGTCACTtattcgtcacgacaacaggacatccaatgttctgcacaaggctttc
Nr5a2_bp47	tatctcttgtagccgatgtgctaatggccatgaacgagcgtgtggAAGCATGGACTTACAGCTATTGCGTGATATCCTGGAGAATCCCGGTGCCGAGGCCGCTCAATTGGTCGTAGACAGCTTCAAGGCCACTTAAACGCACGTACGCGCTGTCCCCCGCGTTTTAACCGCCAAGGGGATTACTCCCTAGTCTCCAGGCACGTGTCAGATATATACATCCTGTGATATCCATGGTTACCAACCCTATGGTCACTtattcgtcacgacaacaggacatccaatgttctgcacaaggctttc
Nr5a2_bp48	tatctcttgtagccgatgtgctaatggccatgaacgagcgtgtggAAGCATGGACTTACAGCTATTGCGTGATATCCTGGAGAATCCCGGTGCCGAGGCCGCTCAATTGGTCGTAGACAGCTCTCAAGGCCATTAAACGCACGTACGCGCTGTCCCCCGCGTTTTAACCGCCAAGGGGATTACTCCCTAGTCTCCAGGCACGTGTCAGATATATACATCCTGTGATATCCATGGTTACCAACCCTATGGTCACTtattcgtcacgacaacaggacatccaatgttctgcacaaggctttc
Nr5a2_bp49	tatctcttgtagccgatgtgctaatggccatgaacgagcgtgtggAAGCATGGACTTACAGCTATTGCGTGATATCCTGGAGAATCCCGGTGCCGAGGCCGCTCAATTGGTCGTAGACAGCTCTTCAAGGCCATAAACGCACGTACGCGCTGTCCCCCGCGTTTTAACCGCCAAGGGGATTACTCCCTAGTCTCCAGGCACGTGTCAGATATATACATCCTGTGATATCCATGGTTACCAACCCTATGGTCACTtattcgtcacgacaacaggacatccaatgttctgcacaaggctttc
Nr5a2_bp50	tatctcttgtagccgatgtgctaatggccatgaacgagcgtgtggAAGCATGGACTTACAGCTATTGCGTGATATCCTGGAGAATCCCGGTGCCGAGGCCGCTCAATTGGTCGTAGACAGCTCTATCAAGGCCAAAACGCACGTACGCGCTGTCCCCCGCGTTTTAACCGCCAAGGGGATTACTCCCTAGTCTCCAGGCACGTGTCAGATATATACATCCTGTGATATCCATGGTTACCAACCCTATGGTCACTtattcgtcacgacaacaggacatccaatgttctgcacaaggctttc
Nr5a2_bp51	tatctcttgtagccgatgtgctaatggccatgaacgagcgtgtggAAGCATGGACTTACAGCTATTGCGTGATATCCTGGAGAATCCCGGTGCCGAGGCCGCTCAATTGGTCGTAGACAGCTCTAGTCAAGGCCAAACGCACGTACGCGCTGTCCCCCGCGTTTTAACCGCCAAGGGGATTACTCCCTAGTCTCCAGGCACGTGTCAGATATATACATCCTGTGATATCCATGGTTACCAACCCTATGGTCACTtattcgtcacgacaacaggacatccaatgttctgcacaaggctttc
Nr5a2_bp52	tatctcttgtagccgatgtgctaatggccatgaacgagcgtgtggAAGCATGGACTTACAGCTATTGCGTGATATCCTGGAGAATCCCGGTGCCGAGGCCGCTCAATTGGTCGTAGACAGCTCTAGCTCAAGGCCAACGCACGTACGCGCTGTCCCCCGCGTTTTAACCGCCAAGGGGATTACTCCCTAGTCTCCAGGCACGTGTCAGATATATACATCCTGTGATATCCATGGTTACCAACCCTATGGTCACTtattcgtcacgacaacaggacatccaatgttctgcacaaggctttc
Nr5a2_bp53	tatctcttgtagccgatgtgctaatggccatgaacgagcgtgtggAAGCATGGACTTACAGCTATTGCGTGATATCCTGGAGAATCCCGGTGCCGAGGCCGCTCAATTGGTCGTAGACAGCTCTAGCATCAAGGCCACGCACGTACGCGCTGTCCCCCGCGTTTTAACCGCCAAGGGGATTACTCCCTAGTCTCCAGGCACGTGTCAGATATATACATCCTGTGATATCCATGGTTACCAACCCTATGGTCACTtattcgtcacgacaacaggacatccaatgttctgcacaaggctttc
Nr5a2_bp54	tatctcttgtagccgatgtgctaatggccatgaacgagcgtgtggAAGCATGGACTTACAGCTATTGCGTGATATCCTGGAGAATCCCGGTGCCGAGGCCGCTCAATTGGTCGTAGACAGCTCTAGCACTCAAGGCCAGCACGTACGCGCTGTCCCCCGCGTTTTAACCGCCAAGGGGATTACTCCCTAGTCTCCAGGCACGTGTCAGATATATACATCCTGTGATATCCATGGTTACCAACCCTATGGTCACTtattcgtcacgacaacaggacatccaatgttctgcacaaggctttc
Nr5a2_bp55	tatctcttgtagccgatgtgctaatggccatgaacgagcgtgtggAAGCATGGACTTACAGCTATTGCGTGATATCCTGGAGAATCCCGGTGCCGAGGCCGCTCAATTGGTCGTAGACAGCTCTAGCACCTCAAGGCCACACGTACGCGCTGTCCCCCGCGTTTTAACCGCCAAGGGGATTACTCCCTAGTCTCCAGGCACGTGTCAGATATATACATCCTGTGATATCCATGGTTACCAACCCTATGGTCACTtattcgtcacgacaacaggacatccaatgttctgcacaaggctttc
Nr5a2_bp56	tatctcttgtagccgatgtgctaatggccatgaacgagcgtgtggAAGCATGGACTTACAGCTATTGCGTGATATCCTGGAGAATCCCGGTGCCGAGGCCGCTCAATTGGTCGTAGACAGCTCTAGCACCGTCAAGGCCAACGTACGCGCTGTCCCCCGCGTTTTAACCGCCAAGGGGATTACTCCCTAGTCTCCAGGCACGTGTCAGATATATACATCCTGTGATATCCATGGTTACCAACCCTATGGTCACTtattcgtcacgacaacaggacatccaatgttctgcacaaggctttc
Nr5a2_bp57	tatctcttgtagccgatgtgctaatggccatgaacgagcgtgtggAAGCATGGACTTACAGCTATTGCGTGATATCCTGGAGAATCCCGGTGCCGAGGCCGCTCAATTGGTCGTAGACAGCTCTAGCACCGCTCAAGGCCACGTACGCGCTGTCCCCCGCGTTTTAACCGCCAAGGGGATTACTCCCTAGTCTCCAGGCACGTGTCAGATATATACATCCTGTGATATCCATGGTTACCAACCCTATGGTCACTtattcgtcacgacaacaggacatccaatgttctgcacaaggctttc
Nr5a2_bp58	tatctcttgtagccgatgtgctaatggccatgaacgagcgtgtggAAGCATGGACTTACAGCTATTGCGTGATATCCTGGAGAATCCCGGTGCCGAGGCCGCTCAATTGGTCGTAGACAGCTCTAGCACCGCTTCAAGGCCAGTACGCGCTGTCCCCCGCGTTTTAACCGCCAAGGGGATTACTCCCTAGTCTCCAGGCACGTGTCAGATATATACATCCTGTGATATCCATGGTTACCAACCCTATGGTCACTtattcgtcacgacaacaggacatccaatgttctgcacaaggctttc
Nr5a2_bp59	tatctcttgtagccgatgtgctaatggccatgaacgagcgtgtggAAGCATGGACTTACAGCTATTGCGTGATATCCTGGAGAATCCCGGTGCCGAGGCCGCTCAATTGGTCGTAGACAGCTCTAGCACCGCTTTCAAGGCCATACGCGCTGTCCCCCGCGTTTTAACCGCCAAGGGGATTACTCCCTAGTCTCCAGGCACGTGTCAGATATATACATCCTGTGATATCCATGGTTACCAACCCTATGGTCACTtattcgtcacgacaacaggacatccaatgttctgcacaaggctttc
Nr5a2_bp60	tatctcttgtagccgatgtgctaatggccatgaacgagcgtgtggAAGCATGGACTTACAGCTATTGCGTGATATCCTGGAGAATCCCGGTGCCGAGGCCGCTCAATTGGTCGTAGACAGCTCTAGCACCGCTTATCAAGGCCAACGCGCTGTCCCCCGCGTTTTAACCGCCAAGGGGATTACTCCCTAGTCTCCAGGCACGTGTCAGATATATACATCCTGTGATATCCATGGTTACCAACCCTATGGTCACTtattcgtcacgacaacaggacatccaatgttctgcacaaggctttc
Nr5a2_bp61	tatctcttgtagccgatgtgctaatggccatgaacgagcgtgtggAAGCATGGACTTACAGCTATTGCGTGATATCCTGGAGAATCCCGGTGCCGAGGCCGCTCAATTGGTCGTAGACAGCTCTAGCACCGCTTAATCAAGGCCACGCGCTGTCCCCCGCGTTTTAACCGCCAAGGGGATTACTCCCTAGTCTCCAGGCACGTGTCAGATATATACATCCTGTGATATCCATGGTTACCAACCCTATGGTCACTtattcgtcacgacaacaggacatccaatgttctgcacaaggctttc
Nr5a2_bp62	tatctcttgtagccgatgtgctaatggccatgaacgagcgtgtggAAGCATGGACTTACAGCTATTGCGTGATATCCTGGAGAATCCCGGTGCCGAGGCCGCTCAATTGGTCGTAGACAGCTCTAGCACCGCTTAAATCAAGGCCAGCGCTGTCCCCCGCGTTTTAACCGCCAAGGGGATTACTCCCTAGTCTCCAGGCACGTGTCAGATATATACATCCTGTGATATCCATGGTTACCAACCCTATGGTCACTtattcgtcacgacaacaggacatccaatgttctgcacaaggctttc
Nr5a2_bp63	tatctcttgtagccgatgtgctaatggccatgaacgagcgtgtggAAGCATGGACTTACAGCTATTGCGTGATATCCTGGAGAATCCCGGTGCCGAGGCCGCTCAATTGGTCGTAGACAGCTCTAGCACCGCTTAAACTCAAGGCCACGCTGTCCCCCGCGTTTTAACCGCCAAGGGGATTACTCCCTAGTCTCCAGGCACGTGTCAGATATATACATCCTGTGATATCCATGGTTACCAACCCTATGGTCACTtattcgtcacgacaacaggacatccaatgttctgcacaaggctttc
Nr5a2_bp64	tatctcttgtagccgatgtgctaatggccatgaacgagcgtgtggAAGCATGGACTTACAGCTATTGCGTGATATCCTGGAGAATCCCGGTGCCGAGGCCGCTCAATTGGTCGTAGACAGCTCTAGCACCGCTTAAACGTCAAGGCCAGCTGTCCCCCGCGTTTTAACCGCCAAGGGGATTACTCCCTAGTCTCCAGGCACGTGTCAGATATATACATCCTGTGATATCCATGGTTACCAACCCTATGGTCACTtattcgtcacgacaacaggacatccaatgttctgcacaaggctttc
Nr5a2_bp65	tatctcttgtagccgatgtgctaatggccatgaacgagcgtgtggAAGCATGGACTTACAGCTATTGCGTGATATCCTGGAGAATCCCGGTGCCGAGGCCGCTCAATTGGTCGTAGACAGCTCTAGCACCGCTTAAACGCTCAAGGCCACTGTCCCCCGCGTTTTAACCGCCAAGGGGATTACTCCCTAGTCTCCAGGCACGTGTCAGATATATACATCCTGTGATATCCATGGTTACCAACCCTATGGTCACTtattcgtcacgacaacaggacatccaatgttctgcacaaggctttc
Nr5a2_bp66	tatctcttgtagccgatgtgctaatggccatgaacgagcgtgtggAAGCATGGACTTACAGCTATTGCGTGATATCCTGGAGAATCCCGGTGCCGAGGCCGCTCAATTGGTCGTAGACAGCTCTAGCACCGCTTAAACGCATCAAGGCCATGTCCCCCGCGTTTTAACCGCCAAGGGGATTACTCCCTAGTCTCCAGGCACGTGTCAGATATATACATCCTGTGATATCCATGGTTACCAACCCTATGGTCACTtattcgtcacgacaacaggacatccaatgttctgcacaaggctttc
Nr5a2_bp67	tatctcttgtagccgatgtgctaatggccatgaacgagcgtgtggAAGCATGGACTTACAGCTATTGCGTGATATCCTGGAGAATCCCGGTGCCGAGGCCGCTCAATTGGTCGTAGACAGCTCTAGCACCGCTTAAACGCACTCAAGGCCAGTCCCCCGCGTTTTAACCGCCAAGGGGATTACTCCCTAGTCTCCAGGCACGTGTCAGATATATACATCCTGTGATATCCATGGTTACCAACCCTATGGTCACTtattcgtcacgacaacaggacatccaatgttctgcacaaggctttc
Nr5a2_bp68	tatctcttgtagccgatgtgctaatggccatgaacgagcgtgtggAAGCATGGACTTACAGCTATTGCGTGATATCCTGGAGAATCCCGGTGCCGAGGCCGCTCAATTGGTCGTAGACAGCTCTAGCACCGCTTAAACGCACGTCAAGGCCATCCCCCGCGTTTTAACCGCCAAGGGGATTACTCCCTAGTCTCCAGGCACGTGTCAGATATATACATCCTGTGATATCCATGGTTACCAACCCTATGGTCACTtattcgtcacgacaacaggacatccaatgttctgcacaaggctttc
Nr5a2_bp69	tatctcttgtagccgatgtgctaatggccatgaacgagcgtgtggAAGCATGGACTTACAGCTATTGCGTGATATCCTGGAGAATCCCGGTGCCGAGGCCGCTCAATTGGTCGTAGACAGCTCTAGCACCGCTTAAACGCACGTTCAAGGCCACCCCCGCGTTTTAACCGCCAAGGGGATTACTCCCTAGTCTCCAGGCACGTGTCAGATATATACATCCTGTGATATCCATGGTTACCAACCCTATGGTCACTtattcgtcacgacaacaggacatccaatgttctgcacaaggctttc
Nr5a2_bp70	tatctcttgtagccgatgtgctaatggccatgaacgagcgtgtggAAGCATGGACTTACAGCTATTGCGTGATATCCTGGAGAATCCCGGTGCCGAGGCCGCTCAATTGGTCGTAGACAGCTCTAGCACCGCTTAAACGCACGTATCAAGGCCACCCCGCGTTTTAACCGCCAAGGGGATTACTCCCTAGTCTCCAGGCACGTGTCAGATATATACATCCTGTGATATCCATGGTTACCAACCCTATGGTCACTtattcgtcacgacaacaggacatccaatgttctgcacaaggctttc
Nr5a2_bp71	tatctcttgtagccgatgtgctaatggccatgaacgagcgtgtggAAGCATGGACTTACAGCTATTGCGTGATATCCTGGAGAATCCCGGTGCCGAGGCCGCTCAATTGGTCGTAGACAGCTCTAGCACCGCTTAAACGCACGTACTCAAGGCCACCCGCGTTTTAACCGCCAAGGGGATTACTCCCTAGTCTCCAGGCACGTGTCAGATATATACATCCTGTGATATCCATGGTTACCAACCCTATGGTCACTtattcgtcacgacaacaggacatccaatgttctgcacaaggctttc
Nr5a2_bp72	tatctcttgtagccgatgtgctaatggccatgaacgagcgtgtggAAGCATGGACTTACAGCTATTGCGTGATATCCTGGAGAATCCCGGTGCCGAGGCCGCTCAATTGGTCGTAGACAGCTCTAGCACCGCTTAAACGCACGTACGTCAAGGCCACCGCGTTTTAACCGCCAAGGGGATTACTCCCTAGTCTCCAGGCACGTGTCAGATATATACATCCTGTGATATCCATGGTTACCAACCCTATGGTCACTtattcgtcacgacaacaggacatccaatgttctgcacaaggctttc
Nr5a2_bp73	tatctcttgtagccgatgtgctaatggccatgaacgagcgtgtggAAGCATGGACTTACAGCTATTGCGTGATATCCTGGAGAATCCCGGTGCCGAGGCCGCTCAATTGGTCGTAGACAGCTCTAGCACCGCTTAAACGCACGTACGCTCAAGGCCACGCGTTTTAACCGCCAAGGGGATTACTCCCTAGTCTCCAGGCACGTGTCAGATATATACATCCTGTGATATCCATGGTTACCAACCCTATGGTCACTtattcgtcacgacaacaggacatccaatgttctgcacaaggctttc
Nr5a2_bp74	tatctcttgtagccgatgtgctaatggccatgaacgagcgtgtggAAGCATGGACTTACAGCTATTGCGTGATATCCTGGAGAATCCCGGTGCCGAGGCCGCTCAATTGGTCGTAGACAGCTCTAGCACCGCTTAAACGCACGTACGCGTCAAGGCCAGCGTTTTAACCGCCAAGGGGATTACTCCCTAGTCTCCAGGCACGTGTCAGATATATACATCCTGTGATATCCATGGTTACCAACCCTATGGTCACTtattcgtcacgacaacaggacatccaatgttctgcacaaggctttc
Nr5a2_bp75	tatctcttgtagccgatgtgctaatggccatgaacgagcgtgtggAAGCATGGACTTACAGCTATTGCGTGATATCCTGGAGAATCCCGGTGCCGAGGCCGCTCAATTGGTCGTAGACAGCTCTAGCACCGCTTAAACGCACGTACGCGCTCAAGGCCACGTTTTAACCGCCAAGGGGATTACTCCCTAGTCTCCAGGCACGTGTCAGATATATACATCCTGTGATATCCATGGTTACCAACCCTATGGTCACTtattcgtcacgacaacaggacatccaatgttctgcacaaggctttc
Nr5a2_bp76	tatctcttgtagccgatgtgctaatggccatgaacgagcgtgtggAAGCATGGACTTACAGCTATTGCGTGATATCCTGGAGAATCCCGGTGCCGAGGCCGCTCAATTGGTCGTAGACAGCTCTAGCACCGCTTAAACGCACGTACGCGCTTCAAGGCCAGTTTTAACCGCCAAGGGGATTACTCCCTAGTCTCCAGGCACGTGTCAGATATATACATCCTGTGATATCCATGGTTACCAACCCTATGGTCACTtattcgtcacgacaacaggacatccaatgttctgcacaaggctttc
Nr5a2_bp77	tatctcttgtagccgatgtgctaatggccatgaacgagcgtgtggAAGCATGGACTTACAGCTATTGCGTGATATCCTGGAGAATCCCGGTGCCGAGGCCGCTCAATTGGTCGTAGACAGCTCTAGCACCGCTTAAACGCACGTACGCGCTGTCAAGGCCATTTTAACCGCCAAGGGGATTACTCCCTAGTCTCCAGGCACGTGTCAGATATATACATCCTGTGATATCCATGGTTACCAACCCTATGGTCACTtattcgtcacgacaacaggacatccaatgttctgcacaaggctttc
Nr5a2_bp78	tatctcttgtagccgatgtgctaatggccatgaacgagcgtgtggAAGCATGGACTTACAGCTATTGCGTGATATCCTGGAGAATCCCGGTGCCGAGGCCGCTCAATTGGTCGTAGACAGCTCTAGCACCGCTTAAACGCACGTACGCGCTGTTCAAGGCCATTTAACCGCCAAGGGGATTACTCCCTAGTCTCCAGGCACGTGTCAGATATATACATCCTGTGATATCCATGGTTACCAACCCTATGGTCACTtattcgtcacgacaacaggacatccaatgttctgcacaaggctttc
Nr5a2_bp79	tatctcttgtagccgatgtgctaatggccatgaacgagcgtgtggAAGCATGGACTTACAGCTATTGCGTGATATCCTGGAGAATCCCGGTGCCGAGGCCGCTCAATTGGTCGTAGACAGCTCTAGCACCGCTTAAACGCACGTACGCGCTGTCTCAAGGCCATTAACCGCCAAGGGGATTACTCCCTAGTCTCCAGGCACGTGTCAGATATATACATCCTGTGATATCCATGGTTACCAACCCTATGGTCACTtattcgtcacgacaacaggacatccaatgttctgcacaaggctttc
Nr5a2_bp80	tatctcttgtagccgatgtgctaatggccatgaacgagcgtgtggAAGCATGGACTTACAGCTATTGCGTGATATCCTGGAGAATCCCGGTGCCGAGGCCGCTCAATTGGTCGTAGACAGCTCTAGCACCGCTTAAACGCACGTACGCGCTGTCCTCAAGGCCATAACCGCCAAGGGGATTACTCCCTAGTCTCCAGGCACGTGTCAGATATATACATCCTGTGATATCCATGGTTACCAACCCTATGGTCACTtattcgtcacgacaacaggacatccaatgttctgcacaaggctttc
Nr5a2_bp81	tatctcttgtagccgatgtgctaatggccatgaacgagcgtgtggAAGCATGGACTTACAGCTATTGCGTGATATCCTGGAGAATCCCGGTGCCGAGGCCGCTCAATTGGTCGTAGACAGCTCTAGCACCGCTTAAACGCACGTACGCGCTGTCCCTCAAGGCCAAACCGCCAAGGGGATTACTCCCTAGTCTCCAGGCACGTGTCAGATATATACATCCTGTGATATCCATGGTTACCAACCCTATGGTCACTtattcgtcacgacaacaggacatccaatgttctgcacaaggctttc
Nr5a2_bp82	tatctcttgtagccgatgtgctaatggccatgaacgagcgtgtggAAGCATGGACTTACAGCTATTGCGTGATATCCTGGAGAATCCCGGTGCCGAGGCCGCTCAATTGGTCGTAGACAGCTCTAGCACCGCTTAAACGCACGTACGCGCTGTCCCCTCAAGGCCAACCGCCAAGGGGATTACTCCCTAGTCTCCAGGCACGTGTCAGATATATACATCCTGTGATATCCATGGTTACCAACCCTATGGTCACTtattcgtcacgacaacaggacatccaatgttctgcacaaggctttc
Nr5a2_bp83	tatctcttgtagccgatgtgctaatggccatgaacgagcgtgtggAAGCATGGACTTACAGCTATTGCGTGATATCCTGGAGAATCCCGGTGCCGAGGCCGCTCAATTGGTCGTAGACAGCTCTAGCACCGCTTAAACGCACGTACGCGCTGTCCCCCTCAAGGCCACCGCCAAGGGGATTACTCCCTAGTCTCCAGGCACGTGTCAGATATATACATCCTGTGATATCCATGGTTACCAACCCTATGGTCACTtattcgtcacgacaacaggacatccaatgttctgcacaaggctttc
Nr5a2_bp84	tatctcttgtagccgatgtgctaatggccatgaacgagcgtgtggAAGCATGGACTTACAGCTATTGCGTGATATCCTGGAGAATCCCGGTGCCGAGGCCGCTCAATTGGTCGTAGACAGCTCTAGCACCGCTTAAACGCACGTACGCGCTGTCCCCCGTCAAGGCCACGCCAAGGGGATTACTCCCTAGTCTCCAGGCACGTGTCAGATATATACATCCTGTGATATCCATGGTTACCAACCCTATGGTCACTtattcgtcacgacaacaggacatccaatgttctgcacaaggctttc
Nr5a2_bp85	tatctcttgtagccgatgtgctaatggccatgaacgagcgtgtggAAGCATGGACTTACAGCTATTGCGTGATATCCTGGAGAATCCCGGTGCCGAGGCCGCTCAATTGGTCGTAGACAGCTCTAGCACCGCTTAAACGCACGTACGCGCTGTCCCCCGCTCAAGGCCAGCCAAGGGGATTACTCCCTAGTCTCCAGGCACGTGTCAGATATATACATCCTGTGATATCCATGGTTACCAACCCTATGGTCACTtattcgtcacgacaacaggacatccaatgttctgcacaaggctttc
Nr5a2_bp86	tatctcttgtagccgatgtgctaatggccatgaacgagcgtgtggAAGCATGGACTTACAGCTATTGCGTGATATCCTGGAGAATCCCGGTGCCGAGGCCGCTCAATTGGTCGTAGACAGCTCTAGCACCGCTTAAACGCACGTACGCGCTGTCCCCCGCGTCAAGGCCACCAAGGGGATTACTCCCTAGTCTCCAGGCACGTGTCAGATATATACATCCTGTGATATCCATGGTTACCAACCCTATGGTCACTtattcgtcacgacaacaggacatccaatgttctgcacaaggctttc
Nr5a2_bp87	tatctcttgtagccgatgtgctaatggccatgaacgagcgtgtggAAGCATGGACTTACAGCTATTGCGTGATATCCTGGAGAATCCCGGTGCCGAGGCCGCTCAATTGGTCGTAGACAGCTCTAGCACCGCTTAAACGCACGTACGCGCTGTCCCCCGCGTTCAAGGCCACAAGGGGATTACTCCCTAGTCTCCAGGCACGTGTCAGATATATACATCCTGTGATATCCATGGTTACCAACCCTATGGTCACTtattcgtcacgacaacaggacatccaatgttctgcacaaggctttc
Nr5a2_bp88	tatctcttgtagccgatgtgctaatggccatgaacgagcgtgtggAAGCATGGACTTACAGCTATTGCGTGATATCCTGGAGAATCCCGGTGCCGAGGCCGCTCAATTGGTCGTAGACAGCTCTAGCACCGCTTAAACGCACGTACGCGCTGTCCCCCGCGTTTCAAGGCCAAAGGGGATTACTCCCTAGTCTCCAGGCACGTGTCAGATATATACATCCTGTGATATCCATGGTTACCAACCCTATGGTCACTtattcgtcacgacaacaggacatccaatgttctgcacaaggctttc
Nr5a2_bp89	tatctcttgtagccgatgtgctaatggccatgaacgagcgtgtggAAGCATGGACTTACAGCTATTGCGTGATATCCTGGAGAATCCCGGTGCCGAGGCCGCTCAATTGGTCGTAGACAGCTCTAGCACCGCTTAAACGCACGTACGCGCTGTCCCCCGCGTTTTCAAGGCCAAGGGGATTACTCCCTAGTCTCCAGGCACGTGTCAGATATATACATCCTGTGATATCCATGGTTACCAACCCTATGGTCACTtattcgtcacgacaacaggacatccaatgttctgcacaaggctttc
Nr5a2_bp90	tatctcttgtagccgatgtgctaatggccatgaacgagcgtgtggAAGCATGGACTTACAGCTATTGCGTGATATCCTGGAGAATCCCGGTGCCGAGGCCGCTCAATTGGTCGTAGACAGCTCTAGCACCGCTTAAACGCACGTACGCGCTGTCCCCCGCGTTTTTCAAGGCCAGGGGATTACTCCCTAGTCTCCAGGCACGTGTCAGATATATACATCCTGTGATATCCATGGTTACCAACCCTATGGTCACTtattcgtcacgacaacaggacatccaatgttctgcacaaggctttc
Nr5a2_bp91	tatctcttgtagccgatgtgctaatggccatgaacgagcgtgtggAAGCATGGACTTACAGCTATTGCGTGATATCCTGGAGAATCCCGGTGCCGAGGCCGCTCAATTGGTCGTAGACAGCTCTAGCACCGCTTAAACGCACGTACGCGCTGTCCCCCGCGTTTTATCAAGGCCAGGGATTACTCCCTAGTCTCCAGGCACGTGTCAGATATATACATCCTGTGATATCCATGGTTACCAACCCTATGGTCACTtattcgtcacgacaacaggacatccaatgttctgcacaaggctttc
Nr5a2_bp92	tatctcttgtagccgatgtgctaatggccatgaacgagcgtgtggAAGCATGGACTTACAGCTATTGCGTGATATCCTGGAGAATCCCGGTGCCGAGGCCGCTCAATTGGTCGTAGACAGCTCTAGCACCGCTTAAACGCACGTACGCGCTGTCCCCCGCGTTTTAATCAAGGCCAGGATTACTCCCTAGTCTCCAGGCACGTGTCAGATATATACATCCTGTGATATCCATGGTTACCAACCCTATGGTCACTtattcgtcacgacaacaggacatccaatgttctgcacaaggctttc
Nr5a2_bp93	tatctcttgtagccgatgtgctaatggccatgaacgagcgtgtggAAGCATGGACTTACAGCTATTGCGTGATATCCTGGAGAATCCCGGTGCCGAGGCCGCTCAATTGGTCGTAGACAGCTCTAGCACCGCTTAAACGCACGTACGCGCTGTCCCCCGCGTTTTAACTCAAGGCCAGATTACTCCCTAGTCTCCAGGCACGTGTCAGATATATACATCCTGTGATATCCATGGTTACCAACCCTATGGTCACTtattcgtcacgacaacaggacatccaatgttctgcacaaggctttc
Nr5a2_bp94	tatctcttgtagccgatgtgctaatggccatgaacgagcgtgtggAAGCATGGACTTACAGCTATTGCGTGATATCCTGGAGAATCCCGGTGCCGAGGCCGCTCAATTGGTCGTAGACAGCTCTAGCACCGCTTAAACGCACGTACGCGCTGTCCCCCGCGTTTTAACCTCAAGGCCAATTACTCCCTAGTCTCCAGGCACGTGTCAGATATATACATCCTGTGATATCCATGGTTACCAACCCTATGGTCACTtattcgtcacgacaacaggacatccaatgttctgcacaaggctttc
Nr5a2_bp95	tatctcttgtagccgatgtgctaatggccatgaacgagcgtgtggAAGCATGGACTTACAGCTATTGCGTGATATCCTGGAGAATCCCGGTGCCGAGGCCGCTCAATTGGTCGTAGACAGCTCTAGCACCGCTTAAACGCACGTACGCGCTGTCCCCCGCGTTTTAACCGTCAAGGCCATTACTCCCTAGTCTCCAGGCACGTGTCAGATATATACATCCTGTGATATCCATGGTTACCAACCCTATGGTCACTtattcgtcacgacaacaggacatccaatgttctgcacaaggctttc
Nr5a2_bp96	tatctcttgtagccgatgtgctaatggccatgaacgagcgtgtggAAGCATGGACTTACAGCTATTGCGTGATATCCTGGAGAATCCCGGTGCCGAGGCCGCTCAATTGGTCGTAGACAGCTCTAGCACCGCTTAAACGCACGTACGCGCTGTCCCCCGCGTTTTAACCGCTCAAGGCCATACTCCCTAGTCTCCAGGCACGTGTCAGATATATACATCCTGTGATATCCATGGTTACCAACCCTATGGTCACTtattcgtcacgacaacaggacatccaatgttctgcacaaggctttc
Nr5a2_bp97	tatctcttgtagccgatgtgctaatggccatgaacgagcgtgtggAAGCATGGACTTACAGCTATTGCGTGATATCCTGGAGAATCCCGGTGCCGAGGCCGCTCAATTGGTCGTAGACAGCTCTAGCACCGCTTAAACGCACGTACGCGCTGTCCCCCGCGTTTTAACCGCCTCAAGGCCAACTCCCTAGTCTCCAGGCACGTGTCAGATATATACATCCTGTGATATCCATGGTTACCAACCCTATGGTCACTtattcgtcacgacaacaggacatccaatgttctgcacaaggctttc
Nr5a2_bp98	tatctcttgtagccgatgtgctaatggccatgaacgagcgtgtggAAGCATGGACTTACAGCTATTGCGTGATATCCTGGAGAATCCCGGTGCCGAGGCCGCTCAATTGGTCGTAGACAGCTCTAGCACCGCTTAAACGCACGTACGCGCTGTCCCCCGCGTTTTAACCGCCATCAAGGCCACTCCCTAGTCTCCAGGCACGTGTCAGATATATACATCCTGTGATATCCATGGTTACCAACCCTATGGTCACTtattcgtcacgacaacaggacatccaatgttctgcacaaggctttc
Nr5a2_bp99	tatctcttgtagccgatgtgctaatggccatgaacgagcgtgtggAAGCATGGACTTACAGCTATTGCGTGATATCCTGGAGAATCCCGGTGCCGAGGCCGCTCAATTGGTCGTAGACAGCTCTAGCACCGCTTAAACGCACGTACGCGCTGTCCCCCGCGTTTTAACCGCCAATCAAGGCCATCCCTAGTCTCCAGGCACGTGTCAGATATATACATCCTGTGATATCCATGGTTACCAACCCTATGGTCACTtattcgtcacgacaacaggacatccaatgttctgcacaaggctttc
Nr5a2_bp100	tatctcttgtagccgatgtgctaatggccatgaacgagcgtgtggAAGCATGGACTTACAGCTATTGCGTGATATCCTGGAGAATCCCGGTGCCGAGGCCGCTCAATTGGTCGTAGACAGCTCTAGCACCGCTTAAACGCACGTACGCGCTGTCCCCCGCGTTTTAACCGCCAAGTCAAGGCCACCCTAGTCTCCAGGCACGTGTCAGATATATACATCCTGTGATATCCATGGTTACCAACCCTATGGTCACTtattcgtcacgacaacaggacatccaatgttctgcacaaggctttc
Nr5a2_bp101	tatctcttgtagccgatgtgctaatggccatgaacgagcgtgtggAAGCATGGACTTACAGCTATTGCGTGATATCCTGGAGAATCCCGGTGCCGAGGCCGCTCAATTGGTCGTAGACAGCTCTAGCACCGCTTAAACGCACGTACGCGCTGTCCCCCGCGTTTTAACCGCCAAGGTCAAGGCCACCTAGTCTCCAGGCACGTGTCAGATATATACATCCTGTGATATCCATGGTTACCAACCCTATGGTCACTtattcgtcacgacaacaggacatccaatgttctgcacaaggctttc
Nr5a2_bp102	tatctcttgtagccgatgtgctaatggccatgaacgagcgtgtggAAGCATGGACTTACAGCTATTGCGTGATATCCTGGAGAATCCCGGTGCCGAGGCCGCTCAATTGGTCGTAGACAGCTCTAGCACCGCTTAAACGCACGTACGCGCTGTCCCCCGCGTTTTAACCGCCAAGGGTCAAGGCCACTAGTCTCCAGGCACGTGTCAGATATATACATCCTGTGATATCCATGGTTACCAACCCTATGGTCACTtattcgtcacgacaacaggacatccaatgttctgcacaaggctttc
Nr5a2_bp103	tatctcttgtagccgatgtgctaatggccatgaacgagcgtgtggAAGCATGGACTTACAGCTATTGCGTGATATCCTGGAGAATCCCGGTGCCGAGGCCGCTCAATTGGTCGTAGACAGCTCTAGCACCGCTTAAACGCACGTACGCGCTGTCCCCCGCGTTTTAACCGCCAAGGGGTCAAGGCCATAGTCTCCAGGCACGTGTCAGATATATACATCCTGTGATATCCATGGTTACCAACCCTATGGTCACTtattcgtcacgacaacaggacatccaatgttctgcacaaggctttc
Nr5a2_bp104	tatctcttgtagccgatgtgctaatggccatgaacgagcgtgtggAAGCATGGACTTACAGCTATTGCGTGATATCCTGGAGAATCCCGGTGCCGAGGCCGCTCAATTGGTCGTAGACAGCTCTAGCACCGCTTAAACGCACGTACGCGCTGTCCCCCGCGTTTTAACCGCCAAGGGGATCAAGGCCAAGTCTCCAGGCACGTGTCAGATATATACATCCTGTGATATCCATGGTTACCAACCCTATGGTCACTtattcgtcacgacaacaggacatccaatgttctgcacaaggctttc
Nr5a2_bp105	tatctcttgtagccgatgtgctaatggccatgaacgagcgtgtggAAGCATGGACTTACAGCTATTGCGTGATATCCTGGAGAATCCCGGTGCCGAGGCCGCTCAATTGGTCGTAGACAGCTCTAGCACCGCTTAAACGCACGTACGCGCTGTCCCCCGCGTTTTAACCGCCAAGGGGATTCAAGGCCAGTCTCCAGGCACGTGTCAGATATATACATCCTGTGATATCCATGGTTACCAACCCTATGGTCACTtattcgtcacgacaacaggacatccaatgttctgcacaaggctttc
Nr5a2_bp106	tatctcttgtagccgatgtgctaatggccatgaacgagcgtgtggAAGCATGGACTTACAGCTATTGCGTGATATCCTGGAGAATCCCGGTGCCGAGGCCGCTCAATTGGTCGTAGACAGCTCTAGCACCGCTTAAACGCACGTACGCGCTGTCCCCCGCGTTTTAACCGCCAAGGGGATTTCAAGGCCATCTCCAGGCACGTGTCAGATATATACATCCTGTGATATCCATGGTTACCAACCCTATGGTCACTtattcgtcacgacaacaggacatccaatgttctgcacaaggctttc
Nr5a2_bp107	tatctcttgtagccgatgtgctaatggccatgaacgagcgtgtggAAGCATGGACTTACAGCTATTGCGTGATATCCTGGAGAATCCCGGTGCCGAGGCCGCTCAATTGGTCGTAGACAGCTCTAGCACCGCTTAAACGCACGTACGCGCTGTCCCCCGCGTTTTAACCGCCAAGGGGATTATCAAGGCCACTCCAGGCACGTGTCAGATATATACATCCTGTGATATCCATGGTTACCAACCCTATGGTCACTtattcgtcacgacaacaggacatccaatgttctgcacaaggctttc
Nr5a2_bp108	tatctcttgtagccgatgtgctaatggccatgaacgagcgtgtggAAGCATGGACTTACAGCTATTGCGTGATATCCTGGAGAATCCCGGTGCCGAGGCCGCTCAATTGGTCGTAGACAGCTCTAGCACCGCTTAAACGCACGTACGCGCTGTCCCCCGCGTTTTAACCGCCAAGGGGATTACTCAAGGCCATCCAGGCACGTGTCAGATATATACATCCTGTGATATCCATGGTTACCAACCCTATGGTCACTtattcgtcacgacaacaggacatccaatgttctgcacaaggctttc
Nr5a2_bp109	tatctcttgtagccgatgtgctaatggccatgaacgagcgtgtggAAGCATGGACTTACAGCTATTGCGTGATATCCTGGAGAATCCCGGTGCCGAGGCCGCTCAATTGGTCGTAGACAGCTCTAGCACCGCTTAAACGCACGTACGCGCTGTCCCCCGCGTTTTAACCGCCAAGGGGATTACTTCAAGGCCACCAGGCACGTGTCAGATATATACATCCTGTGATATCCATGGTTACCAACCCTATGGTCACTtattcgtcacgacaacaggacatccaatgttctgcacaaggctttc
Nr5a2_bp110	tatctcttgtagccgatgtgctaatggccatgaacgagcgtgtggAAGCATGGACTTACAGCTATTGCGTGATATCCTGGAGAATCCCGGTGCCGAGGCCGCTCAATTGGTCGTAGACAGCTCTAGCACCGCTTAAACGCACGTACGCGCTGTCCCCCGCGTTTTAACCGCCAAGGGGATTACTCTCAAGGCCACAGGCACGTGTCAGATATATACATCCTGTGATATCCATGGTTACCAACCCTATGGTCACTtattcgtcacgacaacaggacatccaatgttctgcacaaggctttc
Nr5a2_bp111	tatctcttgtagccgatgtgctaatggccatgaacgagcgtgtggAAGCATGGACTTACAGCTATTGCGTGATATCCTGGAGAATCCCGGTGCCGAGGCCGCTCAATTGGTCGTAGACAGCTCTAGCACCGCTTAAACGCACGTACGCGCTGTCCCCCGCGTTTTAACCGCCAAGGGGATTACTCCTCAAGGCCAAGGCACGTGTCAGATATATACATCCTGTGATATCCATGGTTACCAACCCTATGGTCACTtattcgtcacgacaacaggacatccaatgttctgcacaaggctttc
Nr5a2_bp112	tatctcttgtagccgatgtgctaatggccatgaacgagcgtgtggAAGCATGGACTTACAGCTATTGCGTGATATCCTGGAGAATCCCGGTGCCGAGGCCGCTCAATTGGTCGTAGACAGCTCTAGCACCGCTTAAACGCACGTACGCGCTGTCCCCCGCGTTTTAACCGCCAAGGGGATTACTCCCTCAAGGCCAGGCACGTGTCAGATATATACATCCTGTGATATCCATGGTTACCAACCCTATGGTCACTtattcgtcacgacaacaggacatccaatgttctgcacaaggctttc
Nr5a2_bp113	tatctcttgtagccgatgtgctaatggccatgaacgagcgtgtggAAGCATGGACTTACAGCTATTGCGTGATATCCTGGAGAATCCCGGTGCCGAGGCCGCTCAATTGGTCGTAGACAGCTCTAGCACCGCTTAAACGCACGTACGCGCTGTCCCCCGCGTTTTAACCGCCAAGGGGATTACTCCCTTCAAGGCCAGCACGTGTCAGATATATACATCCTGTGATATCCATGGTTACCAACCCTATGGTCACTtattcgtcacgacaacaggacatccaatgttctgcacaaggctttc
Nr5a2_bp114	tatctcttgtagccgatgtgctaatggccatgaacgagcgtgtggAAGCATGGACTTACAGCTATTGCGTGATATCCTGGAGAATCCCGGTGCCGAGGCCGCTCAATTGGTCGTAGACAGCTCTAGCACCGCTTAAACGCACGTACGCGCTGTCCCCCGCGTTTTAACCGCCAAGGGGATTACTCCCTATCAAGGCCACACGTGTCAGATATATACATCCTGTGATATCCATGGTTACCAACCCTATGGTCACTtattcgtcacgacaacaggacatccaatgttctgcacaaggctttc
Nr5a2_bp115	tatctcttgtagccgatgtgctaatggccatgaacgagcgtgtggAAGCATGGACTTACAGCTATTGCGTGATATCCTGGAGAATCCCGGTGCCGAGGCCGCTCAATTGGTCGTAGACAGCTCTAGCACCGCTTAAACGCACGTACGCGCTGTCCCCCGCGTTTTAACCGCCAAGGGGATTACTCCCTAGTCAAGGCCAACGTGTCAGATATATACATCCTGTGATATCCATGGTTACCAACCCTATGGTCACTtattcgtcacgacaacaggacatccaatgttctgcacaaggctttc
Nr5a2_bp116	tatctcttgtagccgatgtgctaatggccatgaacgagcgtgtggAAGCATGGACTTACAGCTATTGCGTGATATCCTGGAGAATCCCGGTGCCGAGGCCGCTCAATTGGTCGTAGACAGCTCTAGCACCGCTTAAACGCACGTACGCGCTGTCCCCCGCGTTTTAACCGCCAAGGGGATTACTCCCTAGTTCAAGGCCACGTGTCAGATATATACATCCTGTGATATCCATGGTTACCAACCCTATGGTCACTtattcgtcacgacaacaggacatccaatgttctgcacaaggctttc
Nr5a2_bp117	tatctcttgtagccgatgtgctaatggccatgaacgagcgtgtggAAGCATGGACTTACAGCTATTGCGTGATATCCTGGAGAATCCCGGTGCCGAGGCCGCTCAATTGGTCGTAGACAGCTCTAGCACCGCTTAAACGCACGTACGCGCTGTCCCCCGCGTTTTAACCGCCAAGGGGATTACTCCCTAGTCTCAAGGCCAGTGTCAGATATATACATCCTGTGATATCCATGGTTACCAACCCTATGGTCACTtattcgtcacgacaacaggacatccaatgttctgcacaaggctttc
Nr5a2_bp118	tatctcttgtagccgatgtgctaatggccatgaacgagcgtgtggAAGCATGGACTTACAGCTATTGCGTGATATCCTGGAGAATCCCGGTGCCGAGGCCGCTCAATTGGTCGTAGACAGCTCTAGCACCGCTTAAACGCACGTACGCGCTGTCCCCCGCGTTTTAACCGCCAAGGGGATTACTCCCTAGTCTTCAAGGCCATGTCAGATATATACATCCTGTGATATCCATGGTTACCAACCCTATGGTCACTtattcgtcacgacaacaggacatccaatgttctgcacaaggctttc
Nr5a2_bp119	tatctcttgtagccgatgtgctaatggccatgaacgagcgtgtggAAGCATGGACTTACAGCTATTGCGTGATATCCTGGAGAATCCCGGTGCCGAGGCCGCTCAATTGGTCGTAGACAGCTCTAGCACCGCTTAAACGCACGTACGCGCTGTCCCCCGCGTTTTAACCGCCAAGGGGATTACTCCCTAGTCTCTCAAGGCCAGTCAGATATATACATCCTGTGATATCCATGGTTACCAACCCTATGGTCACTtattcgtcacgacaacaggacatccaatgttctgcacaaggctttc
Nr5a2_bp120	tatctcttgtagccgatgtgctaatggccatgaacgagcgtgtggAAGCATGGACTTACAGCTATTGCGTGATATCCTGGAGAATCCCGGTGCCGAGGCCGCTCAATTGGTCGTAGACAGCTCTAGCACCGCTTAAACGCACGTACGCGCTGTCCCCCGCGTTTTAACCGCCAAGGGGATTACTCCCTAGTCTCCTCAAGGCCATCAGATATATACATCCTGTGATATCCATGGTTACCAACCCTATGGTCACTtattcgtcacgacaacaggacatccaatgttctgcacaaggctttc
Nr5a2_bp121	tatctcttgtagccgatgtgctaatggccatgaacgagcgtgtggAAGCATGGACTTACAGCTATTGCGTGATATCCTGGAGAATCCCGGTGCCGAGGCCGCTCAATTGGTCGTAGACAGCTCTAGCACCGCTTAAACGCACGTACGCGCTGTCCCCCGCGTTTTAACCGCCAAGGGGATTACTCCCTAGTCTCCATCAAGGCCACAGATATATACATCCTGTGATATCCATGGTTACCAACCCTATGGTCACTtattcgtcacgacaacaggacatccaatgttctgcacaaggctttc
Nr5a2_bp122	tatctcttgtagccgatgtgctaatggccatgaacgagcgtgtggAAGCATGGACTTACAGCTATTGCGTGATATCCTGGAGAATCCCGGTGCCGAGGCCGCTCAATTGGTCGTAGACAGCTCTAGCACCGCTTAAACGCACGTACGCGCTGTCCCCCGCGTTTTAACCGCCAAGGGGATTACTCCCTAGTCTCCAGTCAAGGCCAAGATATATACATCCTGTGATATCCATGGTTACCAACCCTATGGTCACTtattcgtcacgacaacaggacatccaatgttctgcacaaggctttc
Nr5a2_bp123	tatctcttgtagccgatgtgctaatggccatgaacgagcgtgtggAAGCATGGACTTACAGCTATTGCGTGATATCCTGGAGAATCCCGGTGCCGAGGCCGCTCAATTGGTCGTAGACAGCTCTAGCACCGCTTAAACGCACGTACGCGCTGTCCCCCGCGTTTTAACCGCCAAGGGGATTACTCCCTAGTCTCCAGGTCAAGGCCAGATATATACATCCTGTGATATCCATGGTTACCAACCCTATGGTCACTtattcgtcacgacaacaggacatccaatgttctgcacaaggctttc
Nr5a2_bp124	tatctcttgtagccgatgtgctaatggccatgaacgagcgtgtggAAGCATGGACTTACAGCTATTGCGTGATATCCTGGAGAATCCCGGTGCCGAGGCCGCTCAATTGGTCGTAGACAGCTCTAGCACCGCTTAAACGCACGTACGCGCTGTCCCCCGCGTTTTAACCGCCAAGGGGATTACTCCCTAGTCTCCAGGCTCAAGGCCAATATATACATCCTGTGATATCCATGGTTACCAACCCTATGGTCACTtattcgtcacgacaacaggacatccaatgttctgcacaaggctttc
Nr5a2_bp125	tatctcttgtagccgatgtgctaatggccatgaacgagcgtgtggAAGCATGGACTTACAGCTATTGCGTGATATCCTGGAGAATCCCGGTGCCGAGGCCGCTCAATTGGTCGTAGACAGCTCTAGCACCGCTTAAACGCACGTACGCGCTGTCCCCCGCGTTTTAACCGCCAAGGGGATTACTCCCTAGTCTCCAGGCATCAAGGCCATATATACATCCTGTGATATCCATGGTTACCAACCCTATGGTCACTtattcgtcacgacaacaggacatccaatgttctgcacaaggctttc
Nr5a2_bp126	tatctcttgtagccgatgtgctaatggccatgaacgagcgtgtggAAGCATGGACTTACAGCTATTGCGTGATATCCTGGAGAATCCCGGTGCCGAGGCCGCTCAATTGGTCGTAGACAGCTCTAGCACCGCTTAAACGCACGTACGCGCTGTCCCCCGCGTTTTAACCGCCAAGGGGATTACTCCCTAGTCTCCAGGCACTCAAGGCCAATATACATCCTGTGATATCCATGGTTACCAACCCTATGGTCACTtattcgtcacgacaacaggacatccaatgttctgcacaaggctttc
Nr5a2_bp127	tatctcttgtagccgatgtgctaatggccatgaacgagcgtgtggAAGCATGGACTTACAGCTATTGCGTGATATCCTGGAGAATCCCGGTGCCGAGGCCGCTCAATTGGTCGTAGACAGCTCTAGCACCGCTTAAACGCACGTACGCGCTGTCCCCCGCGTTTTAACCGCCAAGGGGATTACTCCCTAGTCTCCAGGCACGTCAAGGCCATATACATCCTGTGATATCCATGGTTACCAACCCTATGGTCACTtattcgtcacgacaacaggacatccaatgttctgcacaaggctttc
Nr5a2_bp128	tatctcttgtagccgatgtgctaatggccatgaacgagcgtgtggAAGCATGGACTTACAGCTATTGCGTGATATCCTGGAGAATCCCGGTGCCGAGGCCGCTCAATTGGTCGTAGACAGCTCTAGCACCGCTTAAACGCACGTACGCGCTGTCCCCCGCGTTTTAACCGCCAAGGGGATTACTCCCTAGTCTCCAGGCACGTTCAAGGCCAATACATCCTGTGATATCCATGGTTACCAACCCTATGGTCACTtattcgtcacgacaacaggacatccaatgttctgcacaaggctttc
Nr5a2_bp129	tatctcttgtagccgatgtgctaatggccatgaacgagcgtgtggAAGCATGGACTTACAGCTATTGCGTGATATCCTGGAGAATCCCGGTGCCGAGGCCGCTCAATTGGTCGTAGACAGCTCTAGCACCGCTTAAACGCACGTACGCGCTGTCCCCCGCGTTTTAACCGCCAAGGGGATTACTCCCTAGTCTCCAGGCACGTGTCAAGGCCATACATCCTGTGATATCCATGGTTACCAACCCTATGGTCACTtattcgtcacgacaacaggacatccaatgttctgcacaaggctttc
Nr5a2_bp130	tatctcttgtagccgatgtgctaatggccatgaacgagcgtgtggAAGCATGGACTTACAGCTATTGCGTGATATCCTGGAGAATCCCGGTGCCGAGGCCGCTCAATTGGTCGTAGACAGCTCTAGCACCGCTTAAACGCACGTACGCGCTGTCCCCCGCGTTTTAACCGCCAAGGGGATTACTCCCTAGTCTCCAGGCACGTGTTCAAGGCCAACATCCTGTGATATCCATGGTTACCAACCCTATGGTCACTtattcgtcacgacaacaggacatccaatgttctgcacaaggctttc
Nr5a2_bp131	tatctcttgtagccgatgtgctaatggccatgaacgagcgtgtggAAGCATGGACTTACAGCTATTGCGTGATATCCTGGAGAATCCCGGTGCCGAGGCCGCTCAATTGGTCGTAGACAGCTCTAGCACCGCTTAAACGCACGTACGCGCTGTCCCCCGCGTTTTAACCGCCAAGGGGATTACTCCCTAGTCTCCAGGCACGTGTCTCAAGGCCACATCCTGTGATATCCATGGTTACCAACCCTATGGTCACTtattcgtcacgacaacaggacatccaatgttctgcacaaggctttc
Nr5a2_bp132	tatctcttgtagccgatgtgctaatggccatgaacgagcgtgtggAAGCATGGACTTACAGCTATTGCGTGATATCCTGGAGAATCCCGGTGCCGAGGCCGCTCAATTGGTCGTAGACAGCTCTAGCACCGCTTAAACGCACGTACGCGCTGTCCCCCGCGTTTTAACCGCCAAGGGGATTACTCCCTAGTCTCCAGGCACGTGTCATCAAGGCCAATCCTGTGATATCCATGGTTACCAACCCTATGGTCACTtattcgtcacgacaacaggacatccaatgttctgcacaaggctttc
Nr5a2_bp133	tatctcttgtagccgatgtgctaatggccatgaacgagcgtgtggAAGCATGGACTTACAGCTATTGCGTGATATCCTGGAGAATCCCGGTGCCGAGGCCGCTCAATTGGTCGTAGACAGCTCTAGCACCGCTTAAACGCACGTACGCGCTGTCCCCCGCGTTTTAACCGCCAAGGGGATTACTCCCTAGTCTCCAGGCACGTGTCAGTCAAGGCCATCCTGTGATATCCATGGTTACCAACCCTATGGTCACTtattcgtcacgacaacaggacatccaatgttctgcacaaggctttc
Nr5a2_bp134	tatctcttgtagccgatgtgctaatggccatgaacgagcgtgtggAAGCATGGACTTACAGCTATTGCGTGATATCCTGGAGAATCCCGGTGCCGAGGCCGCTCAATTGGTCGTAGACAGCTCTAGCACCGCTTAAACGCACGTACGCGCTGTCCCCCGCGTTTTAACCGCCAAGGGGATTACTCCCTAGTCTCCAGGCACGTGTCAGATCAAGGCCACCTGTGATATCCATGGTTACCAACCCTATGGTCACTtattcgtcacgacaacaggacatccaatgttctgcacaaggctttc
Nr5a2_bp135	tatctcttgtagccgatgtgctaatggccatgaacgagcgtgtggAAGCATGGACTTACAGCTATTGCGTGATATCCTGGAGAATCCCGGTGCCGAGGCCGCTCAATTGGTCGTAGACAGCTCTAGCACCGCTTAAACGCACGTACGCGCTGTCCCCCGCGTTTTAACCGCCAAGGGGATTACTCCCTAGTCTCCAGGCACGTGTCAGATTCAAGGCCACTGTGATATCCATGGTTACCAACCCTATGGTCACTtattcgtcacgacaacaggacatccaatgttctgcacaaggctttc
Nr5a2_bp136	tatctcttgtagccgatgtgctaatggccatgaacgagcgtgtggAAGCATGGACTTACAGCTATTGCGTGATATCCTGGAGAATCCCGGTGCCGAGGCCGCTCAATTGGTCGTAGACAGCTCTAGCACCGCTTAAACGCACGTACGCGCTGTCCCCCGCGTTTTAACCGCCAAGGGGATTACTCCCTAGTCTCCAGGCACGTGTCAGATATCAAGGCCATGTGATATCCATGGTTACCAACCCTATGGTCACTtattcgtcacgacaacaggacatccaatgttctgcacaaggctttc
Nr5a2_bp137	tatctcttgtagccgatgtgctaatggccatgaacgagcgtgtggAAGCATGGACTTACAGCTATTGCGTGATATCCTGGAGAATCCCGGTGCCGAGGCCGCTCAATTGGTCGTAGACAGCTCTAGCACCGCTTAAACGCACGTACGCGCTGTCCCCCGCGTTTTAACCGCCAAGGGGATTACTCCCTAGTCTCCAGGCACGTGTCAGATATTCAAGGCCAGTGATATCCATGGTTACCAACCCTATGGTCACTtattcgtcacgacaacaggacatccaatgttctgcacaaggctttc
Nr5a2_bp138	tatctcttgtagccgatgtgctaatggccatgaacgagcgtgtggAAGCATGGACTTACAGCTATTGCGTGATATCCTGGAGAATCCCGGTGCCGAGGCCGCTCAATTGGTCGTAGACAGCTCTAGCACCGCTTAAACGCACGTACGCGCTGTCCCCCGCGTTTTAACCGCCAAGGGGATTACTCCCTAGTCTCCAGGCACGTGTCAGATATATCAAGGCCATGATATCCATGGTTACCAACCCTATGGTCACTtattcgtcacgacaacaggacatccaatgttctgcacaaggctttc
Nr5a2_bp139	tatctcttgtagccgatgtgctaatggccatgaacgagcgtgtggAAGCATGGACTTACAGCTATTGCGTGATATCCTGGAGAATCCCGGTGCCGAGGCCGCTCAATTGGTCGTAGACAGCTCTAGCACCGCTTAAACGCACGTACGCGCTGTCCCCCGCGTTTTAACCGCCAAGGGGATTACTCCCTAGTCTCCAGGCACGTGTCAGATATATTCAAGGCCAGATATCCATGGTTACCAACCCTATGGTCACTtattcgtcacgacaacaggacatccaatgttctgcacaaggctttc

## Sheet: count
Factor	Nr5a2	Nr5a2	Nr5a2	Nr5a2	Nr5a2	Nr5a2	Nr5a2	Nr5a2	Nr5a2	Nr5a2	Nr5a2	Nr5a2	Nr5a2	Nr5a2	Nr5a2	Nr5a2	Nr5a2	Nr5a2	Nr5a2	Nr5a2	Nr5a2	Nr5a2	Nr5a2	Nr5a2	Nr5a2	Nr5a2	Nr5a2	Nr5a2	Nr5a2	Nr5a2	Nr5a2	Nr5a2	Nr5a2	Nr5a2	Nr5a2	Nr5a2
Organism	human	human	human	human	human	human	human	human	human	human	human	human	human	human	human	human	human	human	mouse	mouse	mouse	mouse	mouse	mouse	mouse	mouse	mouse	mouse	mouse	mouse	mouse	mouse	mouse	mouse	mouse	mouse
Concentration (uM)	0	0	0	0	0	0	0.4	0.4	0.4	0.4	0.4	0.4	0.8	0.8	0.8	0.8	0.8	0.8	0	0	0	0	0	0	1	1	1	1	1	1	1.2	1.2	1.2	1.2	1.2	1.2
SeEN fraction	B	UB	B	UB	B	UB	B	UB	B	UB	B	UB	B	UB	B	UB	B	UB	B	UB	B	UB	B	UB	B	UB	B	UB	B	UB	B	UB	B	UB	B	UB
Replicate	1	1	2	2	3	3	1	1	2	2	3	3	1	1	2	2	3	3	1	1	2	2	3	3	1	1	2	2	3	3	1	1	2	2	3	3
insert_pos	hNR5A2_0uM_bound_rep1	hNR5A2_0uM_unbound_rep1	hNR5A2_0uM_bound_rep2	hNR5A2_0uM_unbound_rep2	hNR5A2_0uM_bound_rep3	hNR5A2_0uM_unbound_rep3	hNR5A2_0.4uM_bound_rep1	hNR5A2_0.4uM_unbound_rep1	hNR5A2_0.4uM_bound_rep2	hNR5A2_0.4uM_unbound_rep2	hNR5A2_0.4uM_bound_rep3	hNR5A2_0.4uM_unbound_rep3	hNR5A2_0.8uM_bound_rep1	hNR5A2_0.8uM_unbound_rep1	hNR5A2_0.8uM_bound_rep2	hNR5A2_0.8uM_unbound_rep2	hNR5A2_0.8uM_bound_rep3	hNR5A2_0.8uM_unbound_rep3	mNR5A2_0uM_bound_rep1	mNR5A2_0uM_unbound_rep1	mNR5A2_0uM_bound_rep2	mNR5A2_0uM_unbound_rep2	mNR5A2_0uM_bound_rep3	mNR5A2_0uM_unbound_rep3	mNR5A2_1uM_bound_rep1	mNR5A2_1uM_unbound_rep1	mNR5A2_1uM_bound_rep2	mNR5A2_1uM_unbound_rep2	mNR5A2_1uM_bound_rep3	mNR5A2_1uM_unbound_rep3	mNR5A2_1.2uM_bound_rep1	mNR5A2_1.2uM_unbound_rep1	mNR5A2_1.2uM_bound_rep2	mNR5A2_1.2uM_unbound_rep2	mNR5A2_1.2uM_bound_rep3	mNR5A2_1.2uM_unbound_rep3
Widom 601	469957	658065	449163	703743	436737	577941	631811	634521	547971	613723	546597	680265	573889	573691	481557	604269	507447	391099	329555	704661	456523	614589	348983	670387	506921	482563	557087	655995	536265	612925	474939	476251	528125	577339	418405	454875
1	325	451	261	467	313	393	1529	19	1873	47	1323	29	913	5	1009	11	797	21	247	517	289	469	273	469	837	29	1631	75	683	27	657	25	839	9	587	9
2	185	297	179	349	223	299	1057	19	1171	37	907	51	697	7	777	3	583	9	157	343	219	333	201	283	599	31	1173	47	467	25	477	9	519	9	497	19
3	261	317	301	401	251	347	1355	27	1457	47	1149	43	861	3	923	15	719	13	185	453	247	437	245	375	737	29	1321	95	675	27	543	33	635	13	559	15
4	343	447	363	589	373	439	1703	151	1713	151	1271	271	1195	23	1283	65	977	43	211	669	269	555	305	553	875	103	683	403	577	81	643	85	747	35	569	43
5	1	1	1	1	1	1	3	1	1	1	1	1	1	1	1	1	3	3	1	1	1	1	1	1	1	1	1	1	1	1	3	3	3	1	3	1
6	335	377	325	563	327	395	979	299	1085	343	861	383	1035	59	967	131	807	71	259	615	229	583	273	527	501	133	515	343	387	121	445	143	587	69	421	89
7	421	297	351	617	303	457	961	421	763	505	689	509	1055	115	1035	233	811	147	223	715	285	577	333	641	401	183	427	407	327	107	319	115	499	77	329	93
8	399	489	447	613	427	397	813	475	803	467	639	445	1059	169	997	323	771	189	259	703	285	683	319	637	479	183	461	447	379	175	389	245	659	135	387	107
9	431	493	417	591	367	367	1289	285	1119	309	831	355	1185	67	1289	119	911	89	275	657	271	659	339	561	769	109	551	327	639	121	501	153	903	53	577	35
10	345	451	309	445	311	287	1413	85	1481	137	971	201	1099	25	1193	39	875	25	215	409	265	375	249	369	917	49	595	155	713	105	659	67	989	21	655	13
11	3909	5513	3565	4737	3373	4331	15785	1339	16797	1919	11955	2149	11435	579	11495	799	8949	509	2449	4663	3061	3921	3065	3917	7979	655	9431	1607	7065	1169	6391	701	7449	293	6285	387
12	435	565	421	689	407	465	1867	175	1929	197	1265	241	1437	27	1499	91	1183	71	259	667	313	585	319	559	1009	51	701	255	731	57	759	91	1027	35	739	31
13	439	597	423	565	361	445	1589	203	1401	321	1013	347	1401	35	1375	111	1099	45	253	593	225	541	313	505	885	51	553	253	661	123	625	133	883	43	631	45
14	437	643	389	711	395	489	1457	353	1267	427	965	515	1537	77	1459	181	1231	149	273	709	283	657	307	641	901	97	567	395	671	217	659	217	937	65	595	73
15	517	701	505	735	435	539	1009	541	923	627	795	643	1099	343	865	581	841	375	329	801	325	713	393	779	635	257	667	537	653	339	595	429	839	277	491	155
16	499	735	435	589	409	485	855	383	783	519	833	515	981	229	919	475	761	259	317	491	349	341	403	381	597	215	797	299	793	327	647	331	675	165	533	117
17	561	615	469	599	489	447	913	343	813	443	851	541	1183	235	1167	347	845	233	341	505	395	419	423	511	611	159	697	323	597	293	505	251	697	125	555	121
18	521	739	495	645	475	537	861	379	813	539	881	609	1111	247	999	439	871	253	351	529	399	423	471	405	593	205	801	381	719	371	593	247	881	117	495	135
19	531	719	513	819	517	517	949	507	791	665	835	587	1151	317	1017	507	819	349	325	715	417	689	425	705	717	207	801	489	751	395	597	479	817	269	497	155
20	519	809	453	857	511	499	787	601	771	699	861	693	1081	381	911	601	813	353	401	887	371	745	481	709	631	251	731	677	753	357	573	441	859	349	539	211
21	479	711	495	709	489	467	863	603	793	729	795	583	1013	341	867	579	821	373	355	817	373	737	475	715	657	213	801	633	731	393	623	471	865	347	439	181
22	619	795	537	971	511	653	929	721	871	855	969	757	1169	463	939	689	951	381	367	1027	459	885	399	865	719	361	893	787	799	467	571	533	827	429	619	357
23	499	603	449	817	413	621	1005	701	865	715	1075	769	1347	229	1139	443	891	303	321	845	405	821	413	875	847	273	1109	517	911	287	779	287	935	191	901	161
24	503	721	539	871	483	759	995	823	861	851	931	977	1087	473	935	773	767	475	383	1035	461	899	399	981	811	493	939	1053	885	625	643	551	897	483	613	417
25	573	757	491	889	461	751	1079	783	943	767	975	849	1143	567	1107	791	811	507	313	993	551	835	361	963	817	519	1015	883	937	579	707	677	919	485	551	383
26	501	671	523	955	515	795	1037	705	917	867	1005	1015	983	595	935	805	817	405	401	1017	481	855	483	917	781	541	1063	871	923	633	749	577	841	503	639	419
27	671	801	685	1049	615	823	1211	811	1019	941	1017	983	1189	593	1123	783	959	463	483	1179	619	975	539	1003	831	593	1209	1055	939	771	763	681	1073	569	639	487
28	603	737	555	891	583	671	957	767	1023	863	1145	935	1063	555	985	733	851	497	379	1025	515	851	449	879	839	487	1055	1021	965	669	767	609	945	429	645	477
29	605	641	515	763	491	597	977	705	961	715	1053	835	1029	491	907	673	767	415	419	921	523	809	499	871	881	429	1105	837	813	577	661	579	829	427	619	411
30	531	693	527	733	533	681	1015	703	929	733	1021	809	963	411	925	633	697	449	385	873	403	771	481	875	801	439	1143	871	865	611	647	535	793	443	633	367
31	565	643	525	815	441	557	893	703	983	715	957	741	955	447	805	591	711	345	351	873	453	739	375	865	693	447	1067	823	779	593	643	527	779	437	633	363
32	435	445	383	547	359	387	725	423	735	441	707	473	879	175	735	261	599	187	249	597	283	527	279	569	577	241	843	485	649	255	397	253	709	153	545	139
33	393	447	347	535	321	373	819	451	797	421	761	503	883	99	959	221	719	155	235	537	259	507	311	517	601	211	889	371	585	249	483	199	699	93	575	117
34	427	539	383	583	363	501	675	513	719	489	813	573	877	251	781	405	641	269	229	657	353	595	317	589	619	373	941	543	711	407	487	359	625	291	523	213
35	569	639	497	761	485	723	947	719	1003	749	1037	829	925	447	833	651	775	469	375	857	411	821	411	809	767	527	1321	827	957	545	723	577	829	391	641	353
36	595	739	585	873	575	773	1131	793	1155	875	1271	935	1085	521	1031	737	875	457	367	1099	539	811	473	977	933	561	1497	969	1089	641	827	709	921	441	757	443
37	475	573	471	685	455	575	935	643	895	615	973	781	873	445	723	683	735	329	325	861	369	755	359	805	691	365	1183	777	859	471	639	509	657	445	551	391
38	373	427	441	503	369	423	695	477	741	541	807	505	647	259	603	403	467	287	261	623	301	567	249	483	547	299	953	519	691	387	523	401	499	319	427	281
39	507	657	477	699	441	661	909	649	879	637	973	681	825	395	811	633	667	339	325	787	361	711	417	761	785	481	1295	811	817	509	579	541	769	413	563	309
40	555	701	569	807	543	739	943	723	927	741	1069	909	1009	517	971	773	769	431	365	1069	423	835	451	903	761	509	1245	921	889	677	703	579	877	453	643	415
41	473	537	387	611	439	621	949	517	941	553	897	689	1209	147	1185	351	833	197	291	757	319	689	341	695	825	329	943	643	717	371	575	291	973	137	619	211
42	441	535	439	609	293	561	1057	417	1033	491	877	563	1195	93	1069	235	901	171	283	657	353	611	289	663	685	231	857	495	625	303	595	267	889	131	523	127
43	273	377	251	481	339	441	687	309	707	399	617	459	843	79	773	161	575	133	155	581	209	469	209	457	435	209	677	397	473	261	339	235	655	109	409	167
44	469	585	471	733	431	645	1167	589	1097	667	1065	747	1459	149	1205	321	933	219	281	835	425	845	353	769	783	409	1279	857	899	573	799	509	1099	265	645	329
45	685	863	603	945	627	897	1187	879	1171	883	1259	965	1193	525	1017	859	1009	539	425	1205	531	957	533	1121	947	613	1667	1051	1079	779	775	749	955	527	837	463
46	557	699	553	815	463	621	1021	659	953	715	1037	803	989	487	859	685	691	359	369	977	401	771	461	907	709	425	1319	901	911	557	715	583	817	453	607	413
47	473	551	459	721	459	543	973	525	977	679	1071	697	891	383	831	483	663	315	259	825	357	683	397	767	731	317	1245	697	837	331	677	431	709	361	607	243
48	591	527	483	771	501	491	991	597	935	587	1005	669	895	421	939	629	721	365	315	865	393	721	329	775	739	359	1255	721	801	401	623	553	769	427	597	265
49	311	305	243	455	293	323	567	371	579	365	587	395	589	207	553	325	449	197	167	497	235	379	211	407	429	179	733	427	495	235	395	257	465	203	375	157
50	395	475	365	641	359	399	731	473	695	505	689	657	801	347	667	441	557	239	261	683	315	517	341	565	563	271	973	525	599	347	527	351	617	299	491	221
51	583	655	527	965	541	815	1011	767	905	829	1061	917	1061	561	845	747	755	453	381	989	537	903	455	847	815	497	1301	1019	839	605	761	707	815	521	637	393
52	363	369	367	529	387	373	841	395	713	519	833	477	653	303	675	469	545	243	247	573	313	453	257	441	579	275	951	555	631	371	511	343	601	233	475	195
53	357	393	339	485	291	433	703	479	757	463	809	573	681	259	625	379	485	237	243	547	285	477	247	441	523	303	993	515	651	329	493	283	549	221	447	201
54	285	355	253	383	249	389	583	309	583	323	639	345	561	221	541	307	439	241	175	427	235	377	219	425	403	237	717	389	473	281	379	237	461	209	349	183
55	329	345	313	443	287	381	639	369	675	401	735	443	625	211	593	335	503	209	217	539	291	493	223	479	511	251	881	435	583	327	469	277	475	227	345	199
56	535	673	557	881	543	787	1099	801	1083	813	1247	865	963	487	861	731	779	423	371	961	467	903	481	907	849	567	1517	1017	1015	745	721	645	825	613	673	473
57	637	695	543	871	537	823	1075	831	1051	745	1161	911	907	493	921	795	769	503	367	1027	463	901	423	935	869	619	1423	973	1049	745	755	663	843	585	701	481
58	449	645	531	817	425	603	937	679	917	677	1021	777	915	507	861	679	723	413	295	925	455	655	411	711	811	471	1373	795	921	557	733	537	753	485	631	337
59	339	299	285	355	271	257	605	337	541	331	595	349	555	217	467	389	413	181	207	449	209	345	201	329	437	251	759	403	477	237	383	305	387	255	373	153
60	497	577	489	787	443	649	979	625	939	773	955	831	1025	441	741	627	767	371	341	939	451	699	427	823	783	497	1385	877	869	543	721	637	799	515	643	409
61	595	633	489	795	477	651	1081	769	997	819	1153	809	943	467	883	725	743	413	387	993	431	785	343	849	769	483	1379	841	959	509	717	525	811	427	583	357
62	579	701	557	863	509	531	1219	679	1199	777	1291	759	1283	405	1171	653	957	397	377	943	481	897	421	949	939	321	1559	857	1111	469	823	631	1057	361	817	265
63	569	717	519	871	475	577	1151	703	1215	787	1269	767	1247	391	1049	739	843	385	323	917	445	869	403	891	837	313	1557	777	991	455	825	647	953	361	715	293
64	501	619	459	743	453	539	1007	601	953	587	1043	649	977	401	809	607	639	357	297	819	471	685	359	645	683	295	1383	671	889	385	607	497	723	351	669	255
65	557	737	555	1007	577	639	1341	703	1249	863	1485	787	1189	525	1057	759	993	475	369	1089	459	933	447	977	975	327	1691	871	1151	485	801	573	983	409	855	317
66	565	663	519	723	441	481	965	409	1005	557	1147	595	993	315	851	613	755	361	273	671	389	603	393	665	841	181	1463	507	937	349	733	531	743	327	629	217
67	383	577	451	691	401	405	989	507	863	617	1043	545	873	399	677	545	665	327	261	669	339	661	333	607	695	261	1393	579	863	313	629	499	737	375	561	225
68	563	865	649	1057	561	667	1249	939	1255	945	1425	975	1161	597	1103	885	931	595	393	1173	565	1085	451	1109	981	435	1709	1057	1165	449	843	761	867	631	779	457
69	357	519	405	625	347	405	845	549	787	595	867	557	815	371	671	515	583	325	253	713	305	653	259	613	563	243	1019	587	767	303	541	441	651	347	525	235
70	457	583	419	717	445	465	987	363	847	533	1011	551	947	303	911	515	843	319	243	573	383	533	319	599	681	175	1155	431	897	295	675	457	683	257	617	125
71	579	767	561	943	513	667	1103	531	1061	675	1337	687	1163	337	1077	649	861	457	343	725	479	737	433	713	887	253	1441	535	1087	397	835	553	863	319	785	187
72	527	791	447	929	525	543	1269	677	1067	705	1165	755	1159	379	1099	743	875	475	315	771	471	761	425	835	799	291	1461	629	1029	375	787	541	849	351	737	221
73	591	819	495	817	479	567	1097	521	1147	607	1219	665	1299	325	989	639	899	375	375	645	449	637	475	743	835	255	1401	511	951	375	815	499	883	255	669	195
74	665	957	691	1017	587	677	1369	583	1345	761	1379	759	1597	387	1085	767	981	449	475	967	565	837	553	859	901	307	1701	583	1089	419	855	619	1019	301	759	235
75	559	819	571	949	477	627	1289	555	1239	703	1363	701	1305	371	1061	649	1013	387	391	819	545	767	457	817	855	231	1621	561	1073	411	811	537	863	317	689	201
76	405	597	375	475	323	433	1067	295	895	489	957	481	855	151	681	339	639	157	267	343	363	183	375	353	621	153	1315	281	819	281	645	225	613	83	499	141
77	557	845	591	783	571	591	1215	433	1127	587	1429	729	1183	295	997	523	903	305	375	681	529	427	523	555	923	237	1565	473	1175	437	895	405	881	225	717	213
78	509	671	481	553	417	425	1109	315	999	473	1131	681	975	173	799	331	757	249	315	405	377	229	377	373	729	201	1349	401	965	349	689	229	719	105	603	175
79	727	835	591	845	549	553	1341	479	1263	745	1365	777	1175	337	1007	657	975	319	423	635	587	541	409	697	975	289	1589	467	1083	491	861	595	837	313	807	255
80	539	709	489	929	447	557	1163	663	979	671	1255	737	1095	455	839	731	767	417	271	851	493	705	373	791	849	263	1431	683	1149	385	777	573	801	403	661	311
81	339	503	359	609	351	429	837	515	705	473	815	593	759	407	663	465	537	277	225	603	295	547	213	555	621	285	1025	591	815	337	553	409	655	325	549	245
82	473	587	471	805	403	633	995	761	919	727	1071	815	977	501	761	669	671	385	265	941	459	781	367	809	709	465	1307	867	1005	667	665	587	781	429	695	375
83	537	641	541	817	445	643	1021	791	975	747	1115	883	947	417	829	585	713	425	321	835	445	819	339	881	807	511	1315	837	869	635	679	515	735	423	627	405
84	505	603	437	777	401	639	851	665	771	705	929	837	883	445	789	593	587	401	237	805	357	707	303	811	655	455	1163	775	791	603	657	487	673	375	613	367
85	427	519	365	627	385	543	845	551	709	573	715	677	781	331	639	541	549	307	241	817	379	607	315	655	619	413	1013	629	759	455	529	457	585	339	539	271
86	607	803	525	929	541	839	1021	761	1119	941	1163	971	1067	523	899	775	783	447	373	1087	511	987	385	925	851	609	1521	925	1155	799	801	671	855	585	739	527
87	625	829	631	1009	613	777	1089	943	1057	895	1145	973	1055	595	1007	833	931	553	455	1079	599	943	469	1071	871	649	1613	1067	1173	749	823	677	891	669	759	593
88	695	889	641	1053	629	875	1085	883	1061	891	1215	1051	1199	609	1089	819	909	613	493	1163	621	1007	501	1073	889	627	1583	1127	1227	653	835	737	961	591	773	473
89	611	733	583	755	571	655	875	761	851	833	1043	847	983	493	743	719	839	425	379	1021	445	851	559	923	835	525	1315	915	911	613	697	629	823	527	651	407
90	525	607	471	699	413	625	785	665	813	663	745	689	851	405	823	607	699	349	323	849	385	803	469	763	599	437	1061	801	789	485	557	525	669	435	529	349
91	655	737	589	835	619	607	1001	769	905	771	1125	811	1041	485	865	741	813	449	357	961	437	831	473	839	751	525	1381	843	955	513	737	637	887	501	647	335
92	567	695	537	845	513	547	861	685	843	667	1013	643	925	447	791	671	713	383	277	899	433	795	429	749	615	405	1271	715	809	457	703	513	813	413	545	267
93	545	585	463	677	451	423	825	565	647	599	843	533	863	375	723	545	623	319	299	695	393	645	417	595	651	399	1089	569	771	413	513	455	685	331	543	245
94	457	537	423	639	387	495	783	621	793	559	847	489	981	253	805	471	755	285	275	645	387	591	325	635	663	327	971	535	747	385	521	421	683	193	527	219
95	427	613	445	673	425	641	919	585	891	613	939	621	1195	209	991	375	857	259	313	731	367	703	367	743	611	381	935	609	723	351	537	405	791	221	559	215
96	573	699	505	833	521	683	1017	733	909	765	1015	791	1185	351	973	599	833	395	351	987	417	819	463	815	763	483	1257	817	921	439	635	517	811	353	671	257
97	527	601	465	625	417	629	769	677	691	683	831	747	865	407	737	535	643	389	337	865	385	681	455	751	587	459	1049	825	771	549	643	521	669	405	555	359
98	479	637	513	717	455	693	829	655	853	645	913	843	885	467	783	597	677	379	315	927	391	735	409	875	671	479	1179	835	881	623	629	563	743	491	675	427
99	537	599	429	799	463	687	797	715	763	693	741	787	857	389	667	641	651	465	315	831	335	695	377	731	677	445	1025	753	799	611	483	475	691	407	467	363
100	441	683	371	801	461	635	847	717	857	705	877	787	841	429	741	615	669	391	299	877	463	741	327	799	643	459	1059	845	743	581	521	593	691	441	533	317
101	459	647	443	773	389	589	1049	501	981	593	1053	665	1261	121	1065	307	809	201	267	821	359	695	391	745	643	347	1103	657	625	325	475	261	881	177	473	239
102	421	571	393	683	373	581	733	599	733	607	755	657	765	365	635	521	533	317	271	751	347	661	355	701	571	415	945	651	603	535	477	463	627	299	459	301
103	519	733	479	811	443	697	945	737	845	767	1059	787	993	415	817	645	703	405	351	859	395	823	423	817	701	501	1297	887	877	711	701	513	825	443	625	387
104	615	775	449	783	503	645	963	625	1055	721	1025	841	1037	381	973	643	779	365	371	869	393	797	457	807	799	473	1345	875	975	607	747	523	895	499	643	401
105	561	713	479	747	499	657	1065	665	1119	647	1063	759	1123	275	1067	475	885	315	303	901	445	811	455	885	709	469	1487	813	933	649	659	469	901	315	667	331
106	421	515	339	579	345	553	815	531	851	515	807	571	997	153	845	357	699	227	247	683	279	585	341	615	565	351	943	591	649	427	537	317	665	229	497	227
107	435	631	367	601	363	523	851	529	765	549	857	607	777	353	655	535	569	323	251	693	309	665	307	667	603	375	1155	659	781	495	531	413	687	345	551	297
108	575	767	535	839	485	729	1055	641	1127	833	1191	801	999	465	925	635	783	389	315	901	435	847	451	965	797	589	1391	871	973	639	759	553	859	465	759	421
109	631	947	631	1005	511	897	1261	837	1321	869	1323	941	1237	501	1167	779	977	497	395	1197	501	977	531	1037	989	571	1633	1077	1213	731	869	713	1005	505	817	529
110	573	803	613	765	631	659	1145	671	1205	713	1255	763	1007	457	965	665	837	367	409	915	475	783	511	777	905	501	1465	883	1085	571	757	527	847	429	829	379
111	569	651	519	641	519	559	997	509	1031	685	1061	739	935	365	867	557	701	331	325	733	395	733	483	657	845	359	1401	683	1019	473	729	459	793	381	683	325
112	479	637	465	629	449	575	967	551	915	583	973	637	817	389	773	545	629	297	331	687	335	651	445	679	715	397	1259	617	825	491	593	469	659	379	623	341
113	377	457	281	485	317	427	721	415	721	461	817	545	565	253	553	367	477	241	223	589	259	457	301	519	459	339	745	499	563	361	497	349	601	275	429	261
114	521	595	393	607	409	561	867	565	945	621	955	677	873	297	839	517	711	315	313	739	309	687	383	613	597	417	1041	647	739	401	575	321	709	325	609	301
115	519	627	393	723	419	633	1029	609	1029	695	1035	689	909	367	827	597	761	317	313	845	313	751	385	781	727	387	1141	733	849	497	655	421	761	357	623	297
116	449	439	347	519	407	363	815	431	799	449	809	453	757	199	679	371	557	209	217	601	257	487	327	511	543	201	1047	415	661	257	545	197	611	121	631	121
117	507	637	405	733	453	543	967	567	1039	493	1013	627	879	327	819	505	715	287	319	741	341	689	417	643	815	321	1265	637	921	345	627	331	753	269	625	243
118	639	737	601	879	509	615	1187	701	1263	703	1173	743	1105	427	959	647	887	347	437	963	429	753	523	793	979	409	1601	733	1029	509	795	441	865	301	815	271
119	571	733	487	829	479	623	1069	699	1143	695	1153	787	911	509	857	709	711	421	385	941	453	835	501	839	823	417	1375	855	975	463	673	517	701	423	647	331
120	461	649	437	693	453	597	1023	649	961	613	1055	657	801	435	723	651	663	321	339	777	389	695	409	693	727	449	1207	677	843	441	619	437	703	385	581	363
121	537	807	505	809	509	723	1219	721	1235	805	1225	869	963	603	881	783	867	379	403	1013	461	883	437	909	837	549	1341	891	985	601	731	617	785	495	721	465
122	435	669	403	693	441	573	963	581	983	545	1025	657	867	449	883	527	751	355	299	913	375	715	361	741	693	313	987	675	743	463	551	449	709	319	601	277
123	575	659	427	713	499	583	1027	681	1073	657	969	637	993	361	861	607	715	331	313	821	387	695	435	769	789	391	1251	719	897	445	719	403	851	293	795	259
124	431	559	351	485	375	447	1433	255	1443	275	1073	333	1139	47	1201	91	909	89	285	609	315	525	381	503	821	169	839	393	727	199	551	157	915	91	633	63
125	405	501	355	563	325	449	1751	171	1695	207	1283	267	1171	37	1263	61	995	49	295	575	321	573	367	583	909	107	943	351	803	127	673	117	1025	45	729	67
126	391	543	347	577	337	451	1675	191	1639	259	1225	271	1161	19	1201	81	1049	57	217	669	301	505	277	673	963	109	961	411	863	157	677	125	985	45	683	55
127	487	765	451	717	389	637	2107	197	2331	321	1607	389	1485	37	1595	143	1295	69	345	859	427	703	323	783	1405	173	1217	519	1235	197	1045	209	1385	77	1021	109
128	549	809	485	837	509	733	2747	159	3051	205	2131	247	1771	41	1915	71	1545	29	319	1203	443	943	469	899	1761	127	1607	465	1497	139	1219	159	1599	37	1247	97
129	581	915	465	823	473	711	1621	557	1849	631	1427	707	1545	145	1659	299	1199	177	325	1007	429	889	429	999	1099	339	1067	745	927	423	813	333	1281	187	927	179
130	359	581	369	619	335	553	947	483	893	455	897	537	959	193	855	355	677	229	209	699	275	549	255	721	621	293	783	507	669	355	509	273	675	199	501	227
131	525	731	497	729	473	637	1597	335	1589	355	1293	429	1235	77	1261	145	1003	75	295	911	363	683	349	827	1051	139	1071	475	927	209	763	151	1005	63	811	97
132	409	505	355	551	355	551	1381	221	1425	217	1071	289	1041	67	1065	95	881	57	213	729	333	603	337	639	887	133	979	479	913	201	743	153	913	61	771	109
133	619	725	505	735	485	749	1917	231	1955	259	1411	351	1345	53	1407	101	1159	55	337	875	413	841	431	839	1075	127	1345	545	1137	199	943	141	1105	55	959	77
134	509	735	451	697	503	635	2337	147	2515	191	1829	269	1477	29	1583	61	1211	31	335	837	431	831	405	895	1603	179	1361	557	1635	247	1099	155	1863	99	1345	103
135	313	475	315	509	339	427	1855	19	2221	43	1561	63	1119	3	1283	17	959	3	227	685	365	607	315	527	1261	43	2335	87	1453	59	1083	43	1347	13	1097	23
136	1	1	3	1	1	1	1	1	1	1	1	1	1	1	1	1	1	1	3	1	1	1	1	3	1	3	3	1	3	1	1	1	1	1	1	3
137	325	429	301	439	285	323	1569	19	1811	27	1289	33	893	5	999	7	767	11	247	435	297	401	255	401	1153	19	1843	51	1201	23	959	27	1055	19	909	13
138	399	599	405	515	361	515	2073	15	2457	39	1659	47	1177	9	1373	9	997	7	239	661	441	533	357	547	1615	41	2657	107	1677	55	1209	41	1537	19	1237	27
139	239	251	201	337	231	305	1203	11	1469	15	1029	17	699	1	845	3	579	5	165	361	265	313	257	287	841	25	1693	45	969	39	737	19	887	17	735	17
Library size	540618	748768	514562	805608	499848	659386	795382	707790	711100	694064	700878	767680	724522	616600	621354	671014	623932	431790	374052	816342	512498	711440	403996	771528	620302	527652	726448	743442	660408	669524	572106	532862	647212	618046	511670	489562

## Sheet: Library-size-norm
Factor	Nr5a2	Nr5a2	Nr5a2	Nr5a2	Nr5a2	Nr5a2	Nr5a2	Nr5a2	Nr5a2	Nr5a2	Nr5a2	Nr5a2	Nr5a2	Nr5a2	Nr5a2	Nr5a2	Nr5a2	Nr5a2	Nr5a2	Nr5a2	Nr5a2	Nr5a2	Nr5a2	Nr5a2	Nr5a2	Nr5a2	Nr5a2	Nr5a2	Nr5a2	Nr5a2	Nr5a2	Nr5a2	Nr5a2	Nr5a2	Nr5a2	Nr5a2
Organism	human	human	human	human	human	human	human	human	human	human	human	human	human	human	human	human	human	human	mouse	mouse	mouse	mouse	mouse	mouse	mouse	mouse	mouse	mouse	mouse	mouse	mouse	mouse	mouse	mouse	mouse	mouse
Concentration (uM)	0	0	0	0	0	0	0.4	0.4	0.4	0.4	0.4	0.4	0.8	0.8	0.8	0.8	0.8	0.8	0	0	0	0	0	0	1	1	1	1	1	1	1.2	1.2	1.2	1.2	1.2	1.2
SeEN fraction	B	UB	B	UB	B	UB	B	UB	B	UB	B	UB	B	UB	B	UB	B	UB	B	UB	B	UB	B	UB	B	UB	B	UB	B	UB	B	UB	B	UB	B	UB
Replicate	1	1	2	2	3	3	1	1	2	2	3	3	1	1	2	2	3	3	1	1	2	2	3	3	1	1	2	2	3	3	1	1	2	2	3	3
insert_pos	hNR5A2_0uM_bound_rep1	hNR5A2_0uM_unbound_rep1	hNR5A2_0uM_bound_rep2	hNR5A2_0uM_unbound_rep2	hNR5A2_0uM_bound_rep3	hNR5A2_0uM_unbound_rep3	hNR5A2_0.4uM_bound_rep1	hNR5A2_0.4uM_unbound_rep1	hNR5A2_0.4uM_bound_rep2	hNR5A2_0.4uM_unbound_rep2	hNR5A2_0.4uM_bound_rep3	hNR5A2_0.4uM_unbound_rep3	hNR5A2_0.8uM_bound_rep1	hNR5A2_0.8uM_unbound_rep1	hNR5A2_0.8uM_bound_rep2	hNR5A2_0.8uM_unbound_rep2	hNR5A2_0.8uM_bound_rep3	hNR5A2_0.8uM_unbound_rep3	mNR5A2_0uM_bound_rep1	mNR5A2_0uM_unbound_rep1	mNR5A2_0uM_bound_rep2	mNR5A2_0uM_unbound_rep2	mNR5A2_0uM_bound_rep3	mNR5A2_0uM_unbound_rep3	mNR5A2_1uM_bound_rep1	mNR5A2_1uM_unbound_rep1	mNR5A2_1uM_bound_rep2	mNR5A2_1uM_unbound_rep2	mNR5A2_1uM_bound_rep3	mNR5A2_1uM_unbound_rep3	mNR5A2_1.2uM_bound_rep1	mNR5A2_1.2uM_unbound_rep1	mNR5A2_1.2uM_bound_rep2	mNR5A2_1.2uM_unbound_rep2	mNR5A2_1.2uM_bound_rep3	mNR5A2_1.2uM_unbound_rep3
Widom 601	0.869296	0.878864	0.872904	0.873555	0.87374	0.876484	0.794349	0.896482	0.770596	0.884246	0.779875	0.886131	0.792093	0.93041	0.775012	0.900531	0.813305	0.905762	0.881041	0.863193	0.89078	0.863866	0.863828	0.868908	0.817216	0.914548	0.766864	0.882375	0.812021	0.915464	0.830159	0.89376	0.816	0.934136	0.817724	0.929147
1	0.000601164	0.000602323	0.000507228	0.000579686	0.00062619	0.000596009	0.00192235	2.68441e-05	0.00263395	6.77171e-05	0.00188763	3.77762e-05	0.00126014	8.10898e-06	0.00162387	1.63931e-05	0.00127738	4.86348e-05	0.000660336	0.000633313	0.000563905	0.000659226	0.000675749	0.000607885	0.00134934	5.49605e-05	0.00224517	0.000100882	0.00103421	4.03272e-05	0.00114839	4.69165e-05	0.00129633	1.4562e-05	0.00114722	1.83838e-05
2	0.000342201	0.000396652	0.000347869	0.000433213	0.000446136	0.000453452	0.00132892	2.68441e-05	0.00164674	5.33092e-05	0.00129409	6.64339e-05	0.000962014	1.13526e-05	0.00125049	4.47085e-06	0.000934397	2.08435e-05	0.000419728	0.000420167	0.000427319	0.000468065	0.00049753	0.000366805	0.000965659	5.87508e-05	0.00161471	6.32195e-05	0.000707139	3.734e-05	0.000833762	1.68899e-05	0.000801901	1.4562e-05	0.000971329	3.88102e-05
3	0.000482781	0.000423362	0.000584964	0.000497761	0.000502153	0.000526247	0.00170358	3.81469e-05	0.00204894	6.77171e-05	0.00163937	5.60129e-05	0.00118837	4.86539e-06	0.00148547	2.23542e-05	0.00115237	3.01072e-05	0.000494584	0.000554914	0.000481953	0.000614247	0.000606442	0.000486048	0.00118813	5.49605e-05	0.00181844	0.000127784	0.0010221	4.03272e-05	0.000949125	6.19297e-05	0.000981131	2.1034e-05	0.0010925	3.06396e-05
4	0.000634459	0.000596981	0.000705454	0.000731125	0.000746227	0.000665771	0.00214111	0.00021334	0.00240894	0.000217559	0.00181344	0.000353012	0.00164936	3.73013e-05	0.00206485	9.68683e-05	0.00156588	9.95854e-05	0.000564093	0.000819509	0.00052488	0.000780108	0.000754958	0.000716759	0.0014106	0.000195204	0.000940191	0.000542073	0.000873702	0.000120981	0.00112392	0.000159516	0.00115418	5.66301e-05	0.00111204	8.78336e-05
5	1.84973e-06	1.33553e-06	1.9434e-06	1.2413e-06	2.00061e-06	1.51656e-06	3.77177e-06	1.41285e-06	1.40627e-06	1.44079e-06	1.42678e-06	1.30263e-06	1.38022e-06	1.6218e-06	1.60939e-06	1.49028e-06	4.80822e-06	6.94782e-06	2.67343e-06	1.22498e-06	1.95123e-06	1.4056e-06	2.47527e-06	1.29613e-06	1.61212e-06	1.89519e-06	1.37656e-06	1.34509e-06	1.51422e-06	1.4936e-06	5.24378e-06	5.62998e-06	4.63527e-06	1.618e-06	5.86315e-06	2.04264e-06
6	0.000619661	0.000503494	0.000631605	0.000698851	0.000654199	0.000599042	0.00123086	0.000422442	0.00152581	0.000494191	0.00122846	0.000498906	0.00142853	9.5686e-05	0.00155628	0.000195227	0.00129341	0.000164432	0.000692417	0.000753361	0.000446831	0.000819465	0.000675749	0.00068306	0.000807671	0.00025206	0.000708929	0.000461368	0.000586001	0.000180725	0.000777828	0.000268362	0.000906967	0.000111642	0.000822796	0.000181795
7	0.000778738	0.000396652	0.000682134	0.000765881	0.000606184	0.000693069	0.00120822	0.000594809	0.00107299	0.000727599	0.000983053	0.000663037	0.00145613	0.000186507	0.00166572	0.000347236	0.00129982	0.000340443	0.000596174	0.000875858	0.0005561	0.000811031	0.000824266	0.000830819	0.000646459	0.000346819	0.000587792	0.000547454	0.000495148	0.000159815	0.000557589	0.000215816	0.000770999	0.000124586	0.000642993	0.000189966
8	0.000738044	0.000653073	0.0008687	0.000760916	0.00085426	0.000602075	0.00102215	0.000671103	0.00112924	0.000672849	0.000911714	0.000579669	0.00146165	0.000274084	0.00160456	0.000481361	0.00123571	0.000437713	0.000692417	0.000861159	0.0005561	0.000960025	0.000789612	0.000825634	0.000772205	0.000346819	0.000634595	0.000601257	0.000573888	0.00026138	0.000679944	0.000459781	0.00101821	0.00021843	0.000756347	0.000218563
9	0.000797236	0.000658415	0.000810398	0.000733607	0.000734223	0.000556578	0.0016206	0.000402662	0.00157362	0.000445204	0.00118566	0.000462432	0.00163556	0.00010866	0.0020745	0.000177344	0.0014601	0.000206119	0.000735192	0.00080481	0.000528783	0.00092629	0.000839117	0.000727129	0.00123972	0.000206576	0.000758485	0.000439846	0.000967584	0.000180725	0.000875712	0.000287129	0.00139522	8.57541e-05	0.00112768	7.14925e-05
10	0.000638159	0.000602323	0.000600511	0.000552378	0.000622189	0.000435253	0.0017765	0.000120092	0.00208269	0.000197388	0.00138541	0.000261828	0.00151686	4.05449e-05	0.00192	5.8121e-05	0.0014024	5.78985e-05	0.000574786	0.000501016	0.000517075	0.0005271	0.000616343	0.000478272	0.00147831	9.28642e-05	0.000819054	0.00020849	0.00107964	0.000156828	0.00115188	0.000125736	0.00152809	3.39781e-05	0.00128012	2.65543e-05
11	0.00723061	0.00736276	0.00692822	0.00588003	0.00674805	0.00656823	0.0198458	0.0018918	0.0236212	0.00276487	0.0170572	0.00279934	0.0157828	0.00093902	0.0184999	0.00119074	0.0143429	0.00117881	0.00654722	0.00571207	0.00597271	0.00551136	0.00758671	0.00507694	0.0128631	0.00124135	0.0129823	0.00216157	0.0106979	0.00174602	0.011171	0.00131554	0.0115094	0.000474075	0.0122833	0.000790503
12	0.000804635	0.000754573	0.000818172	0.000855255	0.000814248	0.000705202	0.0023473	0.000247248	0.0027127	0.000283835	0.00180488	0.000313933	0.00198338	4.37885e-05	0.00241247	0.000135616	0.00189604	0.000164432	0.000692417	0.00081706	0.000610734	0.000822276	0.000789612	0.000724536	0.00162663	9.66546e-05	0.000964969	0.000342999	0.00110689	8.51351e-05	0.00132668	0.000170776	0.00158681	5.66301e-05	0.00144429	6.33219e-05
13	0.000812034	0.00079731	0.000822058	0.000701334	0.00072222	0.00067487	0.00199778	0.000286808	0.00197019	0.000462493	0.00144533	0.000452011	0.00193369	5.67629e-05	0.00221291	0.000165421	0.00176141	0.000104217	0.000676377	0.000726411	0.000439026	0.00076043	0.00077476	0.000654545	0.00142672	9.66546e-05	0.000761238	0.000340309	0.0010009	0.000183713	0.00109245	0.000249596	0.00136431	6.95741e-05	0.00123322	9.19189e-05
14	0.000808334	0.000858744	0.000755983	0.000882563	0.00079024	0.000741599	0.00183182	0.000498736	0.00178175	0.000615217	0.00137684	0.000670852	0.0021214	0.000124878	0.0023481	0.000269741	0.00197297	0.000345075	0.000729845	0.000868509	0.000552197	0.000923479	0.000759909	0.000830819	0.00145252	0.000183833	0.00078051	0.000531312	0.00101604	0.000324111	0.00115188	0.000407235	0.00144775	0.00010517	0.00116286	0.000149113
15	0.000956313	0.000936205	0.000981417	0.000912354	0.000870265	0.000817427	0.00126857	0.000764351	0.00129799	0.000903375	0.00113429	0.000837589	0.00151686	0.000556276	0.00139212	0.000865854	0.0013479	0.000868478	0.000879557	0.000981206	0.000634149	0.00100219	0.000972782	0.00100968	0.00102369	0.000487063	0.000918166	0.000722316	0.000988783	0.00050633	0.00104002	0.000805086	0.00129633	0.000448187	0.000959603	0.00031661
16	0.000923018	0.000981612	0.000845379	0.000731125	0.000818249	0.000735533	0.00107496	0.000541121	0.00110111	0.00074777	0.00118851	0.000670852	0.001354	0.000371392	0.00147903	0.000707884	0.00121968	0.000599829	0.000847476	0.000601464	0.000680978	0.00047931	0.000997535	0.000493825	0.000962434	0.000407466	0.00109712	0.000402183	0.00120077	0.000488407	0.00113091	0.000621174	0.00104293	0.00026697	0.00104169	0.000238989
17	0.0010377	0.000821349	0.000911455	0.000743538	0.000978297	0.000677903	0.00114788	0.000484607	0.0011433	0.00063827	0.00121419	0.000704721	0.0016328	0.000381122	0.00187816	0.000517128	0.00135431	0.000539614	0.000911638	0.000618613	0.000770735	0.000588946	0.00104704	0.000662322	0.000985004	0.000301335	0.000959463	0.000434466	0.000903987	0.000437624	0.000882704	0.000471041	0.00107693	0.00020225	0.00108468	0.00024716
18	0.000963712	0.000986955	0.000961983	0.000800638	0.000950289	0.000814394	0.0010825	0.00053547	0.0011433	0.000776585	0.00125699	0.000793299	0.00153342	0.000400584	0.00160778	0.000654234	0.00139599	0.000585933	0.000938372	0.000648013	0.00077854	0.000594569	0.00116585	0.000524932	0.000955986	0.000388514	0.00110263	0.000512481	0.00108872	0.000554125	0.00103652	0.000463535	0.00136122	0.000189306	0.00096742	0.000275757
19	0.000982209	0.000960244	0.000996964	0.00101662	0.00103431	0.000784063	0.00119314	0.000716314	0.00111236	0.000958125	0.00119136	0.000764642	0.00158863	0.00051411	0.00163675	0.000755573	0.00131264	0.000808263	0.000868863	0.000875858	0.000813662	0.000968458	0.00105199	0.000913771	0.00115589	0.000392304	0.00110263	0.000657751	0.00113718	0.000589971	0.00104351	0.000898919	0.00126234	0.000435243	0.000971329	0.00031661
20	0.000960012	0.00108044	0.00088036	0.00106379	0.00102231	0.000756765	0.000989462	0.000849122	0.00108424	0.00100711	0.00122846	0.00090272	0.00149202	0.000617905	0.00146615	0.000895659	0.00130303	0.000817527	0.00107204	0.00108655	0.000723905	0.00104717	0.00119061	0.000918956	0.00101725	0.000475692	0.00100627	0.000910629	0.0011402	0.000533215	0.00100156	0.000827606	0.00132723	0.000564683	0.00105341	0.000430998
21	0.000886023	0.00094956	0.000961983	0.000880081	0.000978297	0.000708235	0.00108501	0.000851948	0.00111517	0.00105034	0.00113429	0.000759431	0.00139816	0.000553033	0.00139534	0.000862873	0.00131585	0.000863846	0.000949066	0.00100081	0.000727808	0.00103593	0.00117575	0.000926732	0.00105916	0.000403675	0.00110263	0.000851445	0.00110689	0.000586984	0.00108896	0.000883906	0.0013365	0.000561447	0.000857975	0.000369718
22	0.00114499	0.00106174	0.00104361	0.0012053	0.00102231	0.000990315	0.00116799	0.00101866	0.00122486	0.00123187	0.00138255	0.000986088	0.00161348	0.000750892	0.00151122	0.0010268	0.0015242	0.000882373	0.000981147	0.00125805	0.000895613	0.00124396	0.000987634	0.00112115	0.00115911	0.000684163	0.00122927	0.00105859	0.00120986	0.00069751	0.000998067	0.00100026	0.00127779	0.000694123	0.00120976	0.000729223
23	0.000923018	0.000805323	0.000872587	0.00101414	0.000826251	0.000941785	0.00126354	0.000990407	0.00121643	0.00103016	0.00153379	0.00100172	0.00185916	0.000371392	0.00183309	0.000660195	0.00142804	0.00070173	0.000858169	0.00103511	0.000790247	0.001154	0.00102229	0.00113411	0.00136546	0.000517386	0.00152661	0.000695414	0.00137945	0.000428663	0.00136164	0.000538601	0.00144466	0.000309038	0.0017609	0.000328865
24	0.000930417	0.000962915	0.00104749	0.00108117	0.000966294	0.00115107	0.00125097	0.00116277	0.0012108	0.00122611	0.00132833	0.00127267	0.0015003	0.00076711	0.00150478	0.00115199	0.0012293	0.00110007	0.00102392	0.00126785	0.000899516	0.00126363	0.000987634	0.0012715	0.00130743	0.000934328	0.00129259	0.00141638	0.00134008	0.000933499	0.00112392	0.00103404	0.00138594	0.000781495	0.00119804	0.000851782
25	0.0010599	0.00101099	0.00095421	0.00110351	0.00092228	0.00113894	0.00135658	0.00110626	0.00132611	0.00110509	0.00139111	0.00110593	0.00157759	0.000919559	0.00178159	0.00117881	0.00129982	0.00117418	0.000836782	0.0012164	0.00107513	0.00117368	0.000893573	0.00124817	0.0013171	0.000983603	0.00139721	0.00118772	0.00141882	0.000864793	0.00123578	0.0012705	0.00141994	0.000784731	0.00107687	0.000782332
26	0.000926717	0.000896139	0.0010164	0.00118544	0.00103031	0.00120567	0.00130378	0.000996058	0.00128955	0.00124916	0.00143392	0.00132217	0.00135676	0.000964969	0.00150478	0.00119968	0.00130944	0.000937956	0.00107204	0.0012458	0.00093854	0.00120179	0.00119556	0.00118855	0.00125906	0.0010253	0.00146328	0.00117158	0.00139762	0.000945448	0.0013092	0.00108283	0.00129942	0.000813855	0.00124885	0.000855867
27	0.00124117	0.00106976	0.00133123	0.00130212	0.00123037	0.00124813	0.00152254	0.00114582	0.00143299	0.00135578	0.00145104	0.00128048	0.00164108	0.000961726	0.00180734	0.00116689	0.00153703	0.00107228	0.00129126	0.00144425	0.00120781	0.00137046	0.00133417	0.00130002	0.00133967	0.00112385	0.00166426	0.00141908	0.00142185	0.00115156	0.00133367	0.001278	0.00165788	0.000920643	0.00124885	0.000994767
28	0.00111539	0.000984284	0.00107859	0.001106	0.00116635	0.00101761	0.0012032	0.00108365	0.00143862	0.0012434	0.00163367	0.00121796	0.00146717	0.000900097	0.00158525	0.00109238	0.00136393	0.00115102	0.00101323	0.0012556	0.00100488	0.00119617	0.0011114	0.0011393	0.00135257	0.000922957	0.00145227	0.00137334	0.00146122	0.000999217	0.00134066	0.00114289	0.00146011	0.000694123	0.00126058	0.00097434
29	0.00111909	0.000856073	0.00100085	0.000947111	0.000982299	0.000905388	0.00122834	0.000996058	0.00135143	0.00103016	0.0015024	0.00108769	0.00142025	0.000796302	0.00145972	0.00100296	0.0012293	0.000961115	0.00112017	0.0011282	0.00102049	0.00113713	0.00123516	0.00112893	0.00142028	0.000813036	0.0015211	0.00112584	0.00123106	0.000861806	0.00115538	0.00108659	0.00128088	0.000690887	0.00120976	0.000839526
30	0.000982209	0.00092552	0.00102417	0.000909872	0.00106632	0.00103278	0.00127612	0.000993232	0.00130643	0.0010561	0.00145674	0.00105382	0.00132915	0.000666559	0.00148868	0.000943348	0.00111711	0.00103986	0.00102927	0.0010694	0.000786345	0.00108372	0.00119061	0.00113411	0.00129131	0.000831988	0.00157341	0.00117158	0.0013098	0.000912589	0.00113091	0.00100401	0.00122526	0.000716775	0.00123713	0.00074965
31	0.0010451	0.000858744	0.00102029	0.00101166	0.000882268	0.000844725	0.00112273	0.000993232	0.00138237	0.00103016	0.00136543	0.000965246	0.00131811	0.000724943	0.00129556	0.000880757	0.00113955	0.000799	0.000938372	0.0010694	0.000883906	0.00103874	0.000928227	0.00112115	0.0011172	0.000847149	0.00146879	0.00110701	0.00117957	0.000885704	0.00112392	0.000988999	0.00120362	0.000707067	0.00123713	0.000741479
32	0.000804635	0.00059431	0.000744322	0.00067899	0.000718218	0.00058691	0.000911512	0.000597635	0.00103361	0.000635388	0.00100873	0.000616142	0.00121321	0.000283814	0.0011829	0.000388964	0.000960041	0.000433081	0.000665683	0.000731311	0.000552197	0.000740751	0.000690601	0.000737498	0.000930192	0.00045674	0.00116044	0.000652371	0.000982726	0.000380868	0.000693927	0.000474795	0.00109547	0.000247554	0.00106514	0.000283927
33	0.000726946	0.000596981	0.00067436	0.000664095	0.000642195	0.000565678	0.00102969	0.000637195	0.0011208	0.000606572	0.00108578	0.000655221	0.00121873	0.000160558	0.0015434	0.000329352	0.00115237	0.000358971	0.000628255	0.000657813	0.000505368	0.000712639	0.00076981	0.000670099	0.000968883	0.000399885	0.00122376	0.00049903	0.000885816	0.000371906	0.000844249	0.000373455	0.00108002	0.000150474	0.00112377	0.000238989
34	0.000789837	0.000719849	0.000744322	0.000723677	0.000726221	0.000759798	0.000848649	0.000724791	0.00101111	0.000704546	0.00115997	0.000746405	0.00121045	0.000407071	0.00125693	0.000603564	0.00102736	0.000622988	0.000612214	0.00080481	0.000688783	0.000836332	0.000784661	0.00076342	0.000997901	0.000706905	0.00129534	0.000730386	0.00107661	0.000607895	0.000851241	0.00067372	0.00096568	0.000470839	0.00102214	0.000435083
35	0.0010525	0.000853402	0.00096587	0.000944628	0.000970295	0.00109647	0.00119062	0.00101584	0.00141049	0.00107915	0.00147957	0.00107988	0.0012767	0.000724943	0.00134062	0.000970173	0.00124212	0.00108618	0.00100253	0.00104981	0.000801954	0.001154	0.00101734	0.00104857	0.00123649	0.000998764	0.00181844	0.00111239	0.0014491	0.000814011	0.00126375	0.00108283	0.00128088	0.000632639	0.00125276	0.000721053
36	0.00110059	0.000986955	0.00113689	0.00108365	0.00115035	0.0011723	0.00142196	0.00112039	0.00162424	0.00126069	0.00181344	0.00121796	0.00149754	0.000844956	0.00165928	0.00109834	0.0014024	0.00105838	0.000981147	0.00134625	0.00105171	0.00113994	0.0011708	0.00126632	0.00150411	0.0010632	0.00206071	0.0013034	0.00164898	0.000957397	0.00144554	0.00133055	0.00142303	0.000713539	0.00147947	0.00090489
37	0.000878624	0.000765257	0.000915342	0.000850289	0.000910277	0.000872023	0.00117554	0.000908462	0.00125861	0.000886085	0.00138826	0.00101735	0.00120493	0.0007217	0.00116359	0.00101786	0.00117801	0.000761944	0.000868863	0.00105471	0.000720003	0.00106123	0.000888623	0.00104338	0.00111397	0.000691744	0.00162847	0.00104514	0.00130071	0.000703485	0.00111693	0.000955219	0.00101512	0.000720011	0.00107687	0.000798673
38	0.000689951	0.00057027	0.00085704	0.000624373	0.000738224	0.000641506	0.000873794	0.000673929	0.00104205	0.000779467	0.00115141	0.000657826	0.000893003	0.000420045	0.000970461	0.000600584	0.000748479	0.000664675	0.000697764	0.000763161	0.000587319	0.000796975	0.000616343	0.00062603	0.000881829	0.000566661	0.00131186	0.000698104	0.00104632	0.000578023	0.000914166	0.00075254	0.000770999	0.000516143	0.000834522	0.000573982
39	0.000937816	0.000877441	0.000927002	0.000867668	0.000882268	0.00100245	0.00114285	0.000916939	0.00123611	0.000917783	0.00138826	0.000887088	0.00113868	0.00064061	0.00130521	0.000943348	0.00106903	0.000785104	0.000868863	0.000964057	0.000704393	0.000999382	0.00103219	0.000986354	0.00126551	0.000911586	0.00178265	0.00109087	0.00123711	0.000760242	0.00101205	0.00101527	0.00118817	0.000668235	0.00110032	0.000631176
40	0.0010266	0.000936205	0.00110579	0.00100173	0.00108633	0.00112074	0.00118559	0.00102149	0.00130361	0.00106762	0.00152523	0.00118409	0.00139264	0.000838469	0.00156272	0.00115199	0.00123251	0.00099817	0.0009758	0.0013095	0.000825369	0.00117368	0.00111635	0.0011704	0.00122682	0.000964651	0.00171382	0.00123883	0.00134614	0.00101117	0.00122879	0.00108659	0.00135504	0.000732955	0.00125667	0.000847697
41	0.000874925	0.000717178	0.000752096	0.000758433	0.000878267	0.000941785	0.00119314	0.000730443	0.0013233	0.000796756	0.00127982	0.000897509	0.00166869	0.000238404	0.00190713	0.000523089	0.00133508	0.00045624	0.000777967	0.000927307	0.000622441	0.000968458	0.000844068	0.00090081	0.00133	0.000623517	0.0012981	0.000864896	0.00108569	0.000554125	0.00100506	0.000546108	0.00150337	0.000221666	0.00120976	0.000430998
42	0.000815733	0.000714507	0.000853153	0.000755951	0.000586178	0.000850791	0.00132892	0.000589158	0.00145268	0.000707428	0.00125129	0.000733378	0.00164936	0.000150827	0.00172044	0.000350216	0.00144407	0.000396026	0.000756579	0.00080481	0.000688783	0.000858822	0.000715354	0.000859334	0.0011043	0.000437789	0.00117971	0.000665822	0.000946385	0.00045256	0.00104002	0.000501068	0.00137358	0.000211958	0.00102214	0.000259416
43	0.000504978	0.000503494	0.000487794	0.000597065	0.000678206	0.000668804	0.000863736	0.00043657	0.000994234	0.000574875	0.000880324	0.000597905	0.00116353	0.000128122	0.00124406	0.000239935	0.000921575	0.00030802	0.000414381	0.000711712	0.000407806	0.000659226	0.000517332	0.000592331	0.000701271	0.000396094	0.000931932	0.000534003	0.000716224	0.000389829	0.000592548	0.000441015	0.00101203	0.000176362	0.000799343	0.000341121
44	0.000867526	0.000781283	0.000915342	0.000909872	0.000862262	0.000978183	0.00146722	0.000832168	0.00154268	0.000961006	0.00151952	0.000973062	0.00201374	0.000241648	0.00193931	0.00047838	0.00149536	0.000507191	0.000751232	0.00102286	0.000829272	0.00118773	0.000873771	0.000996723	0.00126229	0.000775132	0.00176062	0.00115275	0.00136128	0.000855832	0.00139659	0.000955219	0.00169805	0.000428771	0.00126058	0.000672029
45	0.00126707	0.00115256	0.00117187	0.00117303	0.00125438	0.00136036	0.00149236	0.00124189	0.00164674	0.00127222	0.00179632	0.00125703	0.0016466	0.000851443	0.00163675	0.00128015	0.00161716	0.00124829	0.00113621	0.0014761	0.0010361	0.00134516	0.00131932	0.00145296	0.00152668	0.00116175	0.00229473	0.00141369	0.00163384	0.00116351	0.00135464	0.00140562	0.00147556	0.000852687	0.00163582	0.000945743
46	0.0010303	0.000933533	0.0010747	0.00101166	0.000926282	0.000941785	0.00128366	0.000931067	0.00134018	0.00103016	0.00147957	0.00104601	0.00136504	0.000789815	0.00138246	0.00102084	0.00110749	0.000831423	0.000986494	0.0011968	0.000782442	0.00108372	0.0011411	0.00117559	0.00114299	0.000805455	0.00181568	0.00121193	0.00137945	0.000831934	0.00124977	0.00109409	0.00126234	0.000732955	0.00118631	0.000843611
47	0.000874925	0.000735875	0.000892021	0.000894976	0.000918279	0.000823493	0.00122331	0.000741745	0.00137393	0.000978296	0.00152808	0.00090793	0.00122978	0.000621148	0.0013374	0.000719806	0.00106262	0.000729521	0.000692417	0.00101061	0.000696588	0.000960025	0.000982683	0.000994131	0.00117846	0.000600775	0.00171382	0.000937531	0.0012674	0.000494381	0.00118335	0.00080884	0.00109547	0.000584099	0.00118631	0.000496362
48	0.00109319	0.000703823	0.000938662	0.000957041	0.0010023	0.000744632	0.00124594	0.000843471	0.00131486	0.000845743	0.00143392	0.000871457	0.0012353	0.000682777	0.00151122	0.000937387	0.00115557	0.000845318	0.000842129	0.0010596	0.000766832	0.00101344	0.000814364	0.0010045	0.00119136	0.000680373	0.00172758	0.000969813	0.00121289	0.000598933	0.00108896	0.00103779	0.00118817	0.000690887	0.00116677	0.0005413
49	0.000575268	0.000407336	0.000472246	0.000564791	0.000586178	0.00048985	0.000712865	0.000524167	0.000814231	0.000525888	0.000837521	0.000514537	0.00081295	0.000335712	0.000889992	0.000484342	0.00071963	0.00045624	0.000446462	0.000608813	0.000458538	0.000532722	0.000522282	0.000527525	0.000691599	0.000339239	0.00100902	0.000574355	0.000749537	0.000350996	0.000690431	0.000482301	0.000718466	0.000328455	0.000732894	0.000320695
50	0.000730645	0.000634375	0.000709341	0.000795672	0.000718218	0.000605108	0.000919055	0.000668277	0.000977359	0.000727599	0.000983053	0.000855825	0.00110556	0.000562764	0.00107346	0.000657214	0.000892725	0.00055351	0.000697764	0.000836659	0.000614637	0.000726695	0.000844068	0.000732313	0.000907622	0.000513596	0.00133939	0.000706175	0.000907015	0.000518279	0.000921158	0.000658707	0.00095332	0.000483783	0.000959603	0.000451424
51	0.0010784	0.00087477	0.00102417	0.00119785	0.00108233	0.001236	0.00127109	0.00108365	0.00127268	0.00119441	0.00151382	0.00119451	0.00146441	0.000909828	0.00135993	0.00111324	0.00121007	0.00104912	0.00101857	0.0012115	0.00104781	0.00126926	0.00112625	0.00109782	0.00131388	0.000941909	0.00179091	0.00137065	0.00127043	0.000903627	0.00133017	0.0013268	0.00125925	0.000842979	0.00124494	0.000802758
52	0.000671454	0.00049281	0.000713228	0.000656647	0.000774235	0.000565678	0.00105735	0.000558075	0.00100267	0.00074777	0.00118851	0.000621353	0.000901284	0.000491404	0.00108634	0.000698942	0.000873493	0.000562774	0.000660336	0.000701912	0.000610734	0.000636737	0.000636145	0.000571593	0.000933416	0.000521177	0.00130911	0.000746528	0.00095547	0.000554125	0.000893191	0.000643694	0.000928598	0.000376995	0.000928333	0.000398315
53	0.000660355	0.000524862	0.000658813	0.00060203	0.000582177	0.000656672	0.000883852	0.000676754	0.00106455	0.000667085	0.00115427	0.000746405	0.00093993	0.000420045	0.00100587	0.000564817	0.000777328	0.000548878	0.000649642	0.000670062	0.0005561	0.000670471	0.000611392	0.000571593	0.000843138	0.000574242	0.00136693	0.000692724	0.000985754	0.000491394	0.000861728	0.000531094	0.000848254	0.000357579	0.00087361	0.000410571
54	0.000527174	0.000474112	0.00049168	0.000475417	0.000498151	0.000589943	0.000732981	0.00043657	0.000819857	0.000465375	0.000911714	0.000449406	0.000774304	0.000358417	0.000870679	0.000457517	0.000703602	0.000558142	0.000467849	0.000523065	0.000458538	0.000529911	0.000542085	0.000550855	0.000649684	0.00044916	0.000986994	0.000523242	0.000716224	0.000419701	0.000662465	0.000444768	0.000712286	0.000338163	0.00068208	0.000373804
55	0.000608563	0.000460757	0.000608284	0.000549895	0.000574175	0.00057781	0.000803388	0.000521341	0.000949234	0.000577757	0.00104868	0.000577063	0.000862638	0.000342199	0.000954367	0.000499244	0.000806178	0.000484032	0.000580133	0.000660262	0.000567807	0.000692961	0.000551986	0.000620846	0.000823792	0.000475692	0.00121275	0.000585116	0.000882788	0.000488407	0.000819778	0.000519834	0.000733917	0.000367287	0.000674263	0.000406486
56	0.000989608	0.00089881	0.00108247	0.00109358	0.00108633	0.00119353	0.00138173	0.00113169	0.00152299	0.00117136	0.0017792	0.00112677	0.00132915	0.000789815	0.00138568	0.0010894	0.00124853	0.000979643	0.000991841	0.0011772	0.000911223	0.00126926	0.00119061	0.00117559	0.00136869	0.00107457	0.00208824	0.00136796	0.00153693	0.00111273	0.00126026	0.00121044	0.0012747	0.000991836	0.0013153	0.00096617
57	0.00117828	0.000928191	0.00105527	0.00108117	0.00107433	0.00124813	0.00135155	0.00117408	0.00147799	0.00107339	0.00165649	0.00118669	0.00125186	0.000799546	0.00148225	0.00118477	0.00123251	0.00116492	0.000981147	0.00125805	0.000903418	0.00126645	0.00104704	0.00121188	0.00140093	0.00117312	0.00195885	0.00130878	0.00158841	0.00111273	0.00131969	0.00124422	0.00130251	0.000946531	0.00137002	0.000982511
58	0.000830531	0.000861415	0.00103195	0.00101414	0.000850258	0.000914487	0.00117805	0.000959324	0.00128955	0.000975414	0.00145674	0.00101214	0.0012629	0.000822251	0.00138568	0.0010119	0.00115878	0.000956483	0.00078866	0.0011331	0.000887808	0.000920668	0.00101734	0.000921548	0.00130743	0.000892634	0.00189002	0.00106935	0.00139459	0.000831934	0.00128123	0.00100777	0.00116345	0.000784731	0.00123322	0.00068837
59	0.00062706	0.000399323	0.000553869	0.000440661	0.000542165	0.000389757	0.000760641	0.00047613	0.000760793	0.000476901	0.000848935	0.000454617	0.000766022	0.00035193	0.000751584	0.00057972	0.000661931	0.000419185	0.000553399	0.000550015	0.000407806	0.000484932	0.00049753	0.000426427	0.000704496	0.000475692	0.00104481	0.000542073	0.000722281	0.000353983	0.000669456	0.000572381	0.000597949	0.000412591	0.000728985	0.000312524
60	0.000919318	0.000770599	0.000950323	0.000976902	0.000886269	0.000984249	0.00123086	0.00088303	0.00132049	0.00111373	0.00136258	0.00108248	0.00141473	0.000715212	0.00119256	0.000934407	0.0012293	0.000859214	0.000911638	0.00115025	0.000880003	0.000982514	0.00105694	0.00106671	0.00126229	0.000941909	0.00190654	0.00117965	0.00131585	0.000811024	0.00126026	0.00119543	0.00123453	0.000833271	0.00125667	0.000835441
61	0.00110059	0.000845389	0.000950323	0.000986832	0.00095429	0.000987282	0.0013591	0.00108648	0.00140205	0.00118001	0.00164508	0.00105382	0.00130155	0.000757379	0.00142109	0.00108045	0.00119083	0.000956483	0.00103462	0.0012164	0.000840979	0.0011034	0.000849018	0.00110041	0.00123972	0.000915376	0.00189828	0.00113122	0.00145213	0.000760242	0.00125326	0.000985246	0.00125307	0.000690887	0.00113941	0.000729223
62	0.001071	0.000936205	0.00108247	0.00107124	0.00101831	0.000805295	0.0015326	0.000959324	0.00168612	0.00111949	0.00184198	0.000988693	0.00177082	0.000656828	0.00188459	0.000973154	0.00153382	0.000919428	0.00100788	0.00115515	0.00093854	0.00126082	0.00104209	0.00123003	0.00151378	0.000608356	0.00214606	0.00115275	0.00168229	0.000700498	0.00143854	0.00118417	0.00163316	0.000584099	0.00159673	0.0005413
63	0.0010525	0.000957573	0.00100862	0.00108117	0.000950289	0.000875056	0.0014471	0.000993232	0.00170862	0.0011339	0.00181059	0.000999114	0.00172113	0.000634123	0.00168825	0.00110132	0.00135111	0.000891637	0.000863516	0.0011233	0.000868296	0.00122147	0.000997535	0.00115485	0.00134934	0.000593194	0.00214331	0.00104514	0.00150059	0.000679587	0.00144204	0.0012142	0.00147247	0.000584099	0.00139739	0.000598494
64	0.000926717	0.000826691	0.000892021	0.000922285	0.000906276	0.000817427	0.00126606	0.000849122	0.00134018	0.000845743	0.00148813	0.000845404	0.00134848	0.000650341	0.001302	0.000904601	0.00102415	0.000826791	0.000794007	0.00100326	0.000919028	0.000962836	0.000888623	0.000836003	0.00110108	0.000559081	0.00190378	0.000902559	0.00134614	0.000575035	0.00106099	0.000932699	0.0011171	0.000567919	0.00130748	0.000520874
65	0.0010303	0.000984284	0.00107859	0.00124999	0.00115435	0.000969083	0.00168598	0.000993232	0.00175643	0.0012434	0.00211877	0.00102517	0.00164108	0.000851443	0.00170112	0.00113112	0.00159152	0.00110007	0.000986494	0.001334	0.000895613	0.00131142	0.00110645	0.00126632	0.00157182	0.000619727	0.00232776	0.00117158	0.00174286	0.000724395	0.00140009	0.00107533	0.00151882	0.000661763	0.001671	0.000647518
66	0.0010451	0.000885455	0.00100862	0.000897459	0.000882268	0.000729467	0.00121325	0.000577855	0.0014133	0.00080252	0.00163652	0.000775063	0.00137056	0.000510866	0.00136959	0.000913543	0.00121007	0.000836055	0.000729845	0.000821959	0.000759027	0.000847577	0.000972782	0.000861926	0.00135579	0.000343029	0.00201391	0.000681963	0.00141882	0.000521266	0.00128123	0.000996506	0.001148	0.000529087	0.00122931	0.000443253
67	0.000708448	0.000770599	0.000876474	0.000857737	0.000802244	0.000614208	0.00124343	0.000716314	0.00121361	0.000888967	0.00148813	0.000709931	0.00120493	0.000647097	0.00108956	0.000812204	0.00106582	0.000757313	0.000697764	0.000819509	0.000661466	0.000929102	0.000824266	0.00078675	0.00112042	0.000494644	0.00191755	0.00077881	0.00130677	0.000467496	0.00109945	0.000936453	0.00113873	0.000606751	0.00109641	0.000459594
68	0.0010414	0.00115523	0.00126127	0.00131205	0.00112234	0.00101155	0.00157031	0.00132666	0.00176487	0.00136155	0.00203316	0.00127006	0.00160244	0.000968213	0.00177516	0.0013189	0.00149215	0.00137798	0.00105066	0.0014369	0.00110244	0.00152508	0.00111635	0.00143741	0.00158149	0.000824407	0.00235254	0.00142177	0.00176406	0.000670626	0.0014735	0.00142814	0.00133959	0.00102096	0.00152247	0.000933487
69	0.000660355	0.000693139	0.000787077	0.000775812	0.000694211	0.000614208	0.00106238	0.000775654	0.00110674	0.00085727	0.00123702	0.000725563	0.00112488	0.000601687	0.0010799	0.000767495	0.000934397	0.000752681	0.000676377	0.000873408	0.000595124	0.000917857	0.000641095	0.000794527	0.000907622	0.000460531	0.00140272	0.000789571	0.0011614	0.00045256	0.000945629	0.000827606	0.00100585	0.000561447	0.00102605	0.000480021
70	0.000845329	0.000778612	0.000814285	0.000890011	0.000890271	0.000705202	0.00124091	0.000512864	0.00119111	0.000767941	0.00144248	0.000717747	0.00130707	0.000491404	0.00146615	0.000767495	0.00135111	0.000738785	0.000649642	0.000701912	0.00074732	0.000749185	0.000789612	0.000776381	0.00109785	0.000331658	0.00158993	0.000579736	0.00135825	0.000440612	0.00117985	0.000857633	0.0010553	0.000415827	0.00120586	0.00025533
71	0.001071	0.00102435	0.00109025	0.00117054	0.00102631	0.00101155	0.00138676	0.000750223	0.00149205	0.000972533	0.00190761	0.000894904	0.0016052	0.000546546	0.00173331	0.000967193	0.00137996	0.00105838	0.000916985	0.000888108	0.000934638	0.00103593	0.00107179	0.00092414	0.00142995	0.000479483	0.00198362	0.000719626	0.00164595	0.000592959	0.00145952	0.00103779	0.00133341	0.000516143	0.00153419	0.000381974
72	0.00097481	0.0010564	0.0008687	0.00115317	0.00105032	0.000823493	0.00159546	0.000956498	0.00150049	0.00101576	0.0016622	0.000983483	0.00159968	0.000614661	0.00176872	0.00110728	0.0014024	0.00110007	0.000842129	0.000944457	0.000919028	0.00106966	0.00105199	0.00108227	0.00128808	0.0005515	0.00201116	0.000846065	0.00155813	0.000560099	0.00137562	0.00101527	0.00131178	0.000567919	0.00144038	0.000451424
73	0.00109319	0.0010938	0.000961983	0.00101414	0.000958291	0.000859891	0.00137921	0.000736094	0.00161299	0.000874559	0.00173925	0.000866246	0.00179291	0.000527084	0.00159169	0.00095229	0.00144086	0.000868478	0.00100253	0.00079011	0.000876101	0.000895367	0.00117575	0.000963024	0.00134612	0.000483273	0.00192856	0.000687343	0.00144002	0.000560099	0.00142456	0.000936453	0.00136431	0.000412591	0.00130748	0.000398315
74	0.00123007	0.0012781	0.00134289	0.0012624	0.00117436	0.00102671	0.00172119	0.000823691	0.00189144	0.00109644	0.00196753	0.000988693	0.00220421	0.000627635	0.00174619	0.00114305	0.00157229	0.00103986	0.00126988	0.00118455	0.00110244	0.00117649	0.00136883	0.00111338	0.00145252	0.000581823	0.00234153	0.00078419	0.00164898	0.000625818	0.00149448	0.00116165	0.00157445	0.000487019	0.00148338	0.000480021
75	0.001034	0.0010938	0.00110968	0.00117799	0.00095429	0.000950885	0.0016206	0.000784131	0.00174237	0.00101287	0.0019447	0.000913141	0.00180119	0.000601687	0.00170756	0.000967193	0.00162357	0.000896269	0.00104531	0.00100326	0.00106342	0.0010781	0.0011312	0.00105894	0.00137836	0.000437789	0.00223141	0.000754598	0.00162475	0.000613869	0.00141757	0.00100777	0.00133341	0.000512907	0.00134657	0.000410571
76	0.000749143	0.00079731	0.000728775	0.000589617	0.000646196	0.000656672	0.00134149	0.00041679	0.00125861	0.000704546	0.00136543	0.000626563	0.00118009	0.000244891	0.00109599	0.000505206	0.00102415	0.000363603	0.000713804	0.000420167	0.000708295	0.000257225	0.000928227	0.000457534	0.00100113	0.000289964	0.00181018	0.000377972	0.00124014	0.000419701	0.00112741	0.000422248	0.000947139	0.000134294	0.000975238	0.000288013
77	0.0010303	0.00112852	0.00114855	0.000971937	0.00114235	0.000896288	0.00152757	0.000611763	0.00158487	0.000845743	0.00203887	0.000949614	0.0016328	0.00047843	0.00160456	0.000779417	0.00144727	0.000706362	0.00100253	0.000834209	0.0010322	0.000600191	0.00129457	0.000719352	0.00148798	0.00044916	0.00215432	0.00063623	0.0017792	0.000652703	0.0015644	0.000760047	0.00136122	0.000364051	0.00140129	0.000435083
78	0.000941515	0.000896139	0.000934776	0.000686438	0.000834254	0.000644539	0.0013943	0.000445047	0.00140487	0.000681493	0.00161369	0.000887088	0.00134571	0.000280571	0.0012859	0.000493283	0.00121327	0.000576669	0.000842129	0.000496116	0.000735613	0.000321882	0.000933178	0.000483456	0.00117523	0.000380933	0.00185698	0.000539383	0.00146122	0.000521266	0.00120432	0.000429755	0.00111092	0.00016989	0.00117849	0.000357462
79	0.00134476	0.00111517	0.00114855	0.0010489	0.00109833	0.000838659	0.00168598	0.000676754	0.00177612	0.00107339	0.00194756	0.00101214	0.00162176	0.000546546	0.00162065	0.000979115	0.00156267	0.000738785	0.00113086	0.00077786	0.00114537	0.00076043	0.00101239	0.000903402	0.00157182	0.000547709	0.00218736	0.000628159	0.0016399	0.000733357	0.00150497	0.00111661	0.00129324	0.000506435	0.00157719	0.000520874
80	0.000997007	0.000946889	0.000950323	0.00115317	0.000894272	0.000844725	0.00146219	0.000936719	0.00137674	0.00096677	0.00179061	0.000960035	0.00151134	0.000737918	0.00135028	0.0010894	0.0012293	0.000965747	0.000724498	0.00104246	0.000961955	0.000990948	0.000923276	0.00102524	0.00136869	0.000498435	0.00196986	0.0009187	0.00173983	0.000575035	0.00135814	0.00107533	0.00123762	0.000652055	0.00129185	0.000635262
81	0.00062706	0.00067177	0.000697681	0.000755951	0.000702213	0.000650605	0.00105232	0.000727617	0.000991422	0.000681493	0.00116283	0.000772457	0.00104759	0.000660071	0.00106702	0.000692981	0.000860671	0.000641516	0.000601521	0.000738661	0.000575612	0.000768863	0.000527233	0.000719352	0.00100113	0.000540129	0.00141098	0.000794951	0.00123409	0.000503343	0.000966604	0.000767553	0.00101203	0.000525851	0.00107296	0.000500447
82	0.000874925	0.000783954	0.000915342	0.000999245	0.000806245	0.000959984	0.00125097	0.00107518	0.00129236	0.00104745	0.00152808	0.00106164	0.00134848	0.00081252	0.00122474	0.000996999	0.00107544	0.000891637	0.000708458	0.0011527	0.000895613	0.00109777	0.000908425	0.00104857	0.00114299	0.000881263	0.00179917	0.0011662	0.00152179	0.00099623	0.00116237	0.0011016	0.00120671	0.000694123	0.0013583	0.000765991
83	0.000993308	0.000856073	0.00105138	0.00101414	0.000890271	0.00097515	0.00128366	0.00111756	0.00137112	0.00107627	0.00159086	0.00115022	0.00130707	0.000676289	0.00133418	0.000871815	0.00114275	0.000984275	0.000858169	0.00102286	0.000868296	0.00115119	0.000839117	0.00114189	0.00130098	0.000968441	0.00181018	0.00112584	0.00131585	0.000948435	0.00118684	0.000966479	0.00113564	0.000684415	0.0012254	0.00082727
84	0.000934116	0.000805323	0.000849266	0.000964489	0.000802244	0.000969083	0.00106993	0.000939544	0.00108424	0.00101576	0.00132548	0.0010903	0.00121873	0.0007217	0.00126981	0.000883737	0.000940808	0.000928692	0.000633602	0.000986106	0.000696588	0.000993759	0.000750007	0.00105116	0.00105594	0.000862311	0.00160094	0.00104245	0.00119774	0.00090064	0.00114839	0.000913933	0.00103984	0.000606751	0.00119804	0.00074965
85	0.000789837	0.000693139	0.000709341	0.000778294	0.000770234	0.000823493	0.00106238	0.000778479	0.000997047	0.000825572	0.00102015	0.000881878	0.00107795	0.000536815	0.0010284	0.000806242	0.000879904	0.000710994	0.000644295	0.00100081	0.000739515	0.000853199	0.000779711	0.000848965	0.000997901	0.000782713	0.00139446	0.000846065	0.00114929	0.000679587	0.000924654	0.000857633	0.000903877	0.000548503	0.00105341	0.000553556
86	0.00112279	0.00107243	0.00102029	0.00115317	0.00108233	0.0012724	0.00128366	0.00107518	0.00157362	0.00135578	0.00165935	0.00126485	0.0014727	0.0008482	0.00144684	0.00115497	0.00125494	0.00103523	0.000997188	0.00133155	0.000997077	0.00138733	0.00095298	0.00119892	0.00137191	0.00115417	0.00209375	0.00124421	0.00174892	0.00119339	0.00140009	0.00125924	0.00132105	0.000946531	0.00144429	0.00107647
87	0.00115608	0.00110715	0.00122629	0.00125247	0.00122637	0.00117837	0.00136915	0.00133232	0.00148643	0.00128951	0.00163367	0.00126746	0.00145613	0.000964969	0.00162065	0.0012414	0.00149215	0.00128072	0.00121641	0.00132175	0.00116879	0.00132548	0.0011609	0.00138815	0.00140415	0.00122998	0.00222039	0.00143522	0.00177617	0.00111871	0.00143854	0.0012705	0.00137667	0.00108244	0.00148338	0.00121129
88	0.00128557	0.00118728	0.00124572	0.00130709	0.00125838	0.00132699	0.00136412	0.00124755	0.00149205	0.00128374	0.00173354	0.00136906	0.00165488	0.000987674	0.00175262	0.00122054	0.00145689	0.00141967	0.001318	0.00142465	0.00121171	0.00141544	0.00124011	0.00139075	0.00143317	0.00118828	0.0021791	0.00151592	0.00185794	0.00097532	0.00145952	0.0013831	0.00148483	0.00095624	0.00151074	0.00096617
89	0.00113019	0.000978941	0.001133	0.00093718	0.00114235	0.000993348	0.0011001	0.00107518	0.00119674	0.00120018	0.00148813	0.00110332	0.00135676	0.000799546	0.00119578	0.00107151	0.0013447	0.000984275	0.00101323	0.0012507	0.000868296	0.00119617	0.00138368	0.00119633	0.00134612	0.000994974	0.00181018	0.00123076	0.00137945	0.000915576	0.00121831	0.00118042	0.00127161	0.000852687	0.0012723	0.000831355
90	0.000971111	0.000810665	0.000915342	0.000867668	0.000826251	0.000947851	0.000986947	0.000939544	0.0011433	0.000955243	0.00106295	0.000897509	0.00117457	0.000656828	0.00132453	0.000904601	0.00112031	0.000808263	0.000863516	0.00104001	0.000751222	0.0011287	0.0011609	0.000988947	0.000965659	0.000828197	0.00146053	0.00107742	0.00119472	0.000724395	0.000973596	0.000985246	0.00103366	0.000703831	0.00103387	0.000712882
91	0.00121158	0.000984284	0.00114466	0.00103648	0.00123838	0.000920553	0.00125851	0.00108648	0.00127268	0.00111085	0.00160513	0.00105643	0.00143681	0.000786572	0.00139212	0.0011043	0.00130303	0.00103986	0.000954413	0.0011772	0.000852686	0.00116805	0.0011708	0.00108745	0.0012107	0.000994974	0.00190103	0.00113391	0.00144608	0.000766216	0.00128822	0.00119543	0.00137049	0.000810619	0.00126449	0.000684285
92	0.0010488	0.000928191	0.00104361	0.0010489	0.00102631	0.00082956	0.0010825	0.000967801	0.00118549	0.000961006	0.00144533	0.000837589	0.0012767	0.000724943	0.00127303	0.000999979	0.00114275	0.000887005	0.000740539	0.00110125	0.000844881	0.00111745	0.00106189	0.000970801	0.000991453	0.000767551	0.00174961	0.000961743	0.001225	0.000682574	0.00122879	0.000962726	0.00125616	0.000668235	0.00106514	0.000545385
93	0.00100811	0.000781283	0.000899794	0.000840359	0.000902274	0.000641506	0.00103724	0.000798259	0.000909858	0.000863033	0.00120278	0.0006943	0.00119113	0.000608174	0.00116359	0.000812204	0.000998506	0.000738785	0.000799354	0.000851359	0.000766832	0.000906612	0.00103219	0.000771197	0.00104949	0.00075618	0.00149907	0.000765359	0.00116746	0.000616856	0.000896687	0.00085388	0.00105839	0.000535559	0.00106123	0.000500447
94	0.000845329	0.000717178	0.000822058	0.00079319	0.000774235	0.000750698	0.000984433	0.000877379	0.00111517	0.000805401	0.00120848	0.000636984	0.001354	0.000410315	0.00129556	0.000701923	0.00121007	0.000660043	0.000735192	0.00079011	0.000755125	0.00083071	0.000804463	0.000823042	0.00106883	0.000619727	0.00133664	0.000719626	0.00113112	0.000575035	0.00091067	0.000790073	0.0010553	0.000312274	0.00102996	0.000447339
95	0.000789837	0.000818678	0.000864813	0.000835394	0.000850258	0.000972116	0.00115542	0.000826516	0.00125299	0.000883204	0.00133975	0.000808931	0.00164936	0.000338956	0.0015949	0.000558856	0.00137355	0.000599829	0.000836782	0.000895458	0.0007161	0.000988137	0.000908425	0.000963024	0.000985004	0.000722067	0.00128708	0.000819163	0.00109478	0.000524253	0.000938637	0.000760047	0.00122217	0.000357579	0.0010925	0.000439168
96	0.0010599	0.000933533	0.000981417	0.001034	0.00104232	0.00103581	0.00127863	0.00103562	0.0012783	0.0011022	0.00144818	0.00103038	0.00163556	0.000569251	0.00156594	0.000892679	0.00133508	0.000914797	0.000938372	0.00120905	0.000813662	0.00115119	0.00114605	0.00105635	0.00123005	0.000915376	0.00173034	0.00109894	0.00139459	0.00065569	0.00110993	0.000970232	0.00125307	0.000571155	0.00131139	0.000524959
97	0.00097481	0.000802652	0.000903681	0.000775812	0.000834254	0.000953918	0.000966831	0.000956498	0.000971734	0.000984059	0.00118566	0.000973062	0.00119389	0.000660071	0.00118612	0.000797301	0.00103056	0.000900901	0.000900944	0.0010596	0.000751222	0.000957214	0.00112625	0.000973393	0.000946313	0.000869892	0.00144401	0.0011097	0.00116746	0.000819986	0.00112392	0.000977739	0.00103366	0.000655291	0.00108468	0.000733309
98	0.000886023	0.000850731	0.000996964	0.000890011	0.000910277	0.00105098	0.00104227	0.000925416	0.00119955	0.000929309	0.00130265	0.00109811	0.00122149	0.000757379	0.00126015	0.000889698	0.00108505	0.000877741	0.000842129	0.00113555	0.00076293	0.00103312	0.00101239	0.00113411	0.00108173	0.000907795	0.00162297	0.00112315	0.00133402	0.000930512	0.00109945	0.00105656	0.001148	0.000794439	0.00131921	0.000872208
99	0.000993308	0.000799981	0.000833719	0.000991797	0.000926282	0.00104188	0.00100203	0.00101019	0.00107299	0.000998467	0.00105725	0.00102517	0.00118285	0.000630879	0.00107346	0.000955271	0.00104338	0.00107691	0.000842129	0.00101796	0.000653661	0.000976892	0.000933178	0.00094747	0.0010914	0.000843359	0.00141098	0.00101286	0.00120986	0.000912589	0.000844249	0.000891413	0.00106766	0.000658527	0.000912698	0.000741479
100	0.000815733	0.000912165	0.000721002	0.00099428	0.00092228	0.000963017	0.0010649	0.00101301	0.00120518	0.00101576	0.00125129	0.00102517	0.00116077	0.000695751	0.00119256	0.000916523	0.00107223	0.000905533	0.000799354	0.0010743	0.000903418	0.00104155	0.000809414	0.00103561	0.00103659	0.000869892	0.00145778	0.00113661	0.00112506	0.000867781	0.00091067	0.00111286	0.00106766	0.000713539	0.00104169	0.000647518
101	0.000849028	0.000864086	0.000860926	0.000959524	0.000778237	0.000893255	0.00131886	0.000707837	0.00137955	0.000854388	0.0015024	0.000866246	0.00174046	0.000196237	0.001714	0.000457517	0.00129662	0.000465504	0.000713804	0.00100571	0.000700491	0.000976892	0.000967831	0.000965616	0.00103659	0.00065763	0.00151835	0.000883727	0.000946385	0.000485419	0.000830266	0.000489808	0.00136122	0.000286386	0.000924424	0.000488191
102	0.000778738	0.000762586	0.000763756	0.000847807	0.000746227	0.000881123	0.00092157	0.000846296	0.0010308	0.000874559	0.00107722	0.000855825	0.00105587	0.000591956	0.00102196	0.000776437	0.00085426	0.000734153	0.000724498	0.000919958	0.000677076	0.000929102	0.000878722	0.000908587	0.000920519	0.000786503	0.00130085	0.000875657	0.000913072	0.000799075	0.000833762	0.000868893	0.000968771	0.000483783	0.000897063	0.000614835
103	0.000960012	0.000978941	0.000930889	0.00100669	0.000886269	0.00105704	0.00118811	0.00104127	0.0011883	0.00110509	0.00151096	0.00102517	0.00137056	0.000673046	0.00131487	0.000961232	0.00112673	0.000937956	0.000938372	0.00105226	0.000770735	0.00115681	0.00104704	0.00105894	0.00113009	0.000949489	0.0017854	0.0011931	0.00132797	0.00106195	0.0012253	0.000962726	0.0012747	0.000716775	0.00122149	0.000790503
104	0.00113759	0.00103503	0.000872587	0.000971937	0.00100631	0.000978183	0.00121074	0.00088303	0.00148362	0.00103881	0.00146245	0.00109551	0.00143129	0.000617905	0.00156594	0.000958251	0.00124853	0.000845318	0.000991841	0.0010645	0.000766832	0.00112026	0.0011312	0.00104598	0.00128808	0.000896424	0.00185147	0.00117696	0.00147636	0.000906614	0.0013057	0.000981492	0.00138285	0.000807383	0.00125667	0.0008191
105	0.0010377	0.000952231	0.000930889	0.00092725	0.000998303	0.000996381	0.00133898	0.000939544	0.00157362	0.000932191	0.00151667	0.000988693	0.00154999	0.000445994	0.00171722	0.000707884	0.00141842	0.000729521	0.000810048	0.0011037	0.000868296	0.00113994	0.00112625	0.00114707	0.00114299	0.000888843	0.00204695	0.00109356	0.00141276	0.000969345	0.00115188	0.000880153	0.00139212	0.000509671	0.00130357	0.000676115
106	0.000778738	0.000687796	0.000658813	0.000718712	0.00069021	0.000838659	0.00102466	0.000750223	0.00119674	0.000742007	0.00115141	0.000743799	0.00137608	0.000248135	0.00135993	0.000532031	0.00112031	0.000525719	0.000660336	0.000836659	0.000544392	0.000822276	0.000844068	0.000797119	0.000910847	0.000665211	0.0012981	0.000794951	0.000982726	0.000637767	0.000938637	0.000594901	0.00102748	0.000370523	0.000971329	0.00046368
107	0.000804635	0.000842718	0.000713228	0.00074602	0.000726221	0.000793162	0.00106993	0.000747397	0.0010758	0.000790993	0.00122275	0.000790694	0.00107243	0.000572494	0.00105415	0.000797301	0.000911958	0.000748049	0.00067103	0.000848909	0.000602929	0.000934724	0.000759909	0.000864518	0.000972107	0.000710696	0.00158993	0.000886418	0.0011826	0.000739331	0.00092815	0.00077506	0.00106148	0.000558211	0.00107687	0.000606665
108	0.0010636	0.00102435	0.00103972	0.00104145	0.000970295	0.00110557	0.00132641	0.000905636	0.00158487	0.00120018	0.0016993	0.0010434	0.00137884	0.000754136	0.00148868	0.000946329	0.00125494	0.000900901	0.000842129	0.0011037	0.000848784	0.00119054	0.00111635	0.00125076	0.00128486	0.00111627	0.0019148	0.00117158	0.00147333	0.000954409	0.00132668	0.00103779	0.00132723	0.000752371	0.00148338	0.000859952
109	0.00116718	0.00126474	0.00122629	0.0012475	0.00102231	0.00136036	0.0015854	0.00118255	0.00185769	0.00125205	0.00188763	0.00122577	0.00170733	0.00081252	0.00187816	0.00116093	0.00156588	0.00115102	0.001056	0.0014663	0.000977565	0.00137327	0.00131437	0.00134409	0.00159438	0.00108215	0.00224792	0.00144867	0.00183674	0.00109182	0.00151895	0.00133806	0.00155281	0.000817091	0.00159673	0.00108056
110	0.0010599	0.00107243	0.0011913	0.000949593	0.00126238	0.000999415	0.00143956	0.000948021	0.00169456	0.00102728	0.00179061	0.000993904	0.00138988	0.000741161	0.00155306	0.000991037	0.00134149	0.00084995	0.00109343	0.00112085	0.000926833	0.00110058	0.00126486	0.00100709	0.00145897	0.000949489	0.00201666	0.00118772	0.00164292	0.000852845	0.00132318	0.000988999	0.00130869	0.000694123	0.00162018	0.000774161
111	0.0010525	0.000869428	0.00100862	0.000795672	0.00103832	0.000847758	0.00125349	0.00071914	0.00144987	0.000986941	0.00151382	0.000962641	0.00129051	0.000591956	0.00139534	0.000830087	0.00112352	0.000766576	0.000868863	0.000897908	0.000770735	0.0010303	0.00119556	0.000851557	0.00136224	0.000680373	0.00192856	0.0009187	0.00154299	0.000706472	0.00127424	0.000861386	0.00122526	0.000616459	0.00133484	0.000663859
112	0.000886023	0.000850731	0.000903681	0.000780777	0.000898273	0.000872023	0.00121577	0.000778479	0.00128674	0.00083998	0.00138826	0.000829773	0.00112764	0.000630879	0.00124406	0.000812204	0.00100812	0.000687834	0.000884904	0.000841559	0.000653661	0.000915046	0.0011015	0.000880072	0.00115266	0.00075239	0.00173309	0.000829924	0.00124923	0.000733357	0.00103652	0.000880153	0.00101821	0.000613223	0.00121758	0.000696541
113	0.00069735	0.000610336	0.000546096	0.00060203	0.000634193	0.000647572	0.000906483	0.000586332	0.00101392	0.000664204	0.00116568	0.000709931	0.000779824	0.000410315	0.000889992	0.000546933	0.000764506	0.000558142	0.000596174	0.000721511	0.000505368	0.000642359	0.000745057	0.000672691	0.000739962	0.000642469	0.00102554	0.000671202	0.000852503	0.000539189	0.00086872	0.000654954	0.000928598	0.000444951	0.000838431	0.00053313
114	0.000963712	0.000794639	0.000763756	0.000753468	0.000818249	0.000850791	0.00109004	0.000798259	0.00132893	0.00089473	0.00136258	0.000881878	0.00120493	0.000481674	0.00135028	0.000770476	0.00113955	0.000729521	0.000836782	0.000905258	0.000602929	0.000965647	0.000948029	0.000794527	0.000962434	0.000790294	0.001433	0.000870276	0.00111901	0.000598933	0.00100506	0.000602407	0.00109547	0.000525851	0.00119022	0.000614835
115	0.000960012	0.000837376	0.000763756	0.000897459	0.000838255	0.000959984	0.00129372	0.000860425	0.00144705	0.00100135	0.00147672	0.000897509	0.00125462	0.000595199	0.00133096	0.000889698	0.00121968	0.000734153	0.000836782	0.00103511	0.000610734	0.00105561	0.00095298	0.00101228	0.00117201	0.000733438	0.00157066	0.000985955	0.00128557	0.000742318	0.00114489	0.000790073	0.00117581	0.000577627	0.00121758	0.000606665
116	0.000830531	0.000586296	0.00067436	0.000644234	0.000814248	0.000550512	0.00102466	0.000608938	0.00112361	0.000646914	0.00115427	0.00059009	0.00104483	0.000322738	0.00109277	0.000552895	0.000892725	0.000484032	0.000580133	0.000736211	0.000501465	0.000684527	0.000809414	0.000662322	0.00087538	0.000380933	0.00144126	0.000558214	0.0010009	0.000383855	0.000952621	0.000369702	0.000944049	0.000195778	0.00123322	0.00024716
117	0.000937816	0.000850731	0.000787077	0.000909872	0.000906276	0.000823493	0.00121577	0.000801085	0.00146112	0.000710309	0.00144533	0.000816747	0.00121321	0.000530328	0.00131809	0.000752592	0.00114596	0.000664675	0.000852823	0.000907708	0.000665368	0.000968458	0.00103219	0.000833411	0.00131388	0.000608356	0.00174135	0.000856825	0.00139459	0.000515291	0.00109595	0.000621174	0.00116345	0.000435243	0.00122149	0.000496362
118	0.00118198	0.000984284	0.00116798	0.0010911	0.00101831	0.000932686	0.00149236	0.000990407	0.00177612	0.00101287	0.00167362	0.000967851	0.00152514	0.000692507	0.0015434	0.000964212	0.00142163	0.000803631	0.00116829	0.00117965	0.000837076	0.00105842	0.00129457	0.00102783	0.00157826	0.000775132	0.00220387	0.000985955	0.00155813	0.000760242	0.0013896	0.000827606	0.0013365	0.000487019	0.00159282	0.000553556
119	0.0010562	0.000978941	0.000946436	0.00102904	0.000958291	0.000944818	0.00134401	0.000987581	0.00160737	0.00100135	0.00164508	0.00102517	0.00125738	0.000825495	0.00137925	0.00105661	0.00113955	0.000975011	0.00102927	0.0011527	0.000883906	0.00117368	0.00124011	0.00108745	0.00132677	0.000790294	0.00189277	0.00115006	0.00147636	0.000691536	0.00117636	0.000970232	0.00108311	0.000684415	0.00126449	0.000676115
120	0.000852728	0.000866757	0.000849266	0.00086022	0.000906276	0.000905388	0.00128617	0.000916939	0.00135143	0.000883204	0.00150525	0.000855825	0.00110556	0.000705482	0.00116359	0.000970173	0.00106262	0.000743417	0.000906291	0.000951807	0.000759027	0.000976892	0.00101239	0.000898218	0.00117201	0.00085094	0.00166151	0.000910629	0.00127648	0.000658677	0.00108197	0.0008201	0.0010862	0.000622931	0.0011355	0.000741479
121	0.000993308	0.00107777	0.000981417	0.00100421	0.00101831	0.00109647	0.0015326	0.00101866	0.00173675	0.00115984	0.00174781	0.00113198	0.00132915	0.000977944	0.00141787	0.00116689	0.00138957	0.000877741	0.00107739	0.0012409	0.000899516	0.00124114	0.00108169	0.00117818	0.00134934	0.00104046	0.00184597	0.00119848	0.0014915	0.000897653	0.00127774	0.0011579	0.00121289	0.000800911	0.00140911	0.000949829
122	0.000804635	0.000893468	0.00078319	0.00086022	0.000882268	0.00086899	0.00121074	0.000820865	0.00138237	0.00078523	0.00146245	0.000855825	0.00119665	0.000728187	0.00142109	0.000785379	0.00120366	0.000822159	0.000799354	0.0011184	0.00073171	0.001005	0.000893573	0.000960432	0.0011172	0.000593194	0.00135867	0.000907939	0.00112506	0.000691536	0.000963108	0.00084262	0.00109547	0.000516143	0.00117459	0.000565812
123	0.0010636	0.000880112	0.000829832	0.000885046	0.000998303	0.000884156	0.0012912	0.00096215	0.00150893	0.000946599	0.00138255	0.000829773	0.00137056	0.000585469	0.00138568	0.000904601	0.00114596	0.000766576	0.000836782	0.00100571	0.000755125	0.000976892	0.00107674	0.000996723	0.00127196	0.000741019	0.00172208	0.000967123	0.00135825	0.000664651	0.00125676	0.000756293	0.00131487	0.000474075	0.00155374	0.000529044
124	0.000797236	0.00074656	0.000682134	0.00060203	0.000750228	0.000677903	0.00180165	0.000360276	0.00202925	0.000396217	0.00153094	0.000433774	0.00157207	7.62245e-05	0.00193288	0.000135616	0.00145689	0.000206119	0.000761926	0.000746011	0.000614637	0.00073794	0.000943079	0.000651953	0.00132355	0.000320287	0.00115493	0.000528622	0.00110083	0.000297226	0.000963108	0.000294635	0.00141376	0.000147238	0.00123713	0.000128686
125	0.000749143	0.000669099	0.000689907	0.000698851	0.000650198	0.000680937	0.00220146	0.000241597	0.00238363	0.000298243	0.00183056	0.000347801	0.00161624	6.00065e-05	0.00203266	9.09072e-05	0.00159473	0.000113481	0.00078866	0.000704362	0.000626344	0.000805409	0.000908425	0.000755643	0.00146542	0.000202785	0.0012981	0.000472128	0.00121592	0.000189687	0.00117636	0.000219569	0.00158372	7.28101e-05	0.00142475	0.000136857
126	0.000723246	0.000725191	0.00067436	0.000716229	0.000674205	0.00068397	0.00210591	0.000269854	0.00230488	0.000373164	0.00174781	0.000353012	0.00160244	3.08141e-05	0.00193288	0.000120713	0.00168127	0.000132009	0.000580133	0.000819509	0.000587319	0.000709828	0.00068565	0.000872295	0.00155247	0.000206576	0.00132288	0.000552834	0.00130677	0.000234495	0.00118335	0.000234582	0.00152191	7.28101e-05	0.00133484	0.000112345
127	0.000900821	0.00102168	0.000876474	0.000890011	0.000778237	0.00096605	0.00264904	0.000278331	0.00327802	0.000462493	0.00229284	0.000506722	0.00204963	6.00065e-05	0.00256697	0.00021311	0.00207555	0.0001598	0.000922332	0.00105226	0.000833174	0.000988137	0.000799513	0.00101487	0.00226503	0.000327868	0.00167527	0.000698104	0.00187006	0.000294239	0.00182658	0.000392222	0.00213995	0.000124586	0.00199543	0.000222648
128	0.0010155	0.00108044	0.000942549	0.00103897	0.00101831	0.00111164	0.00345369	0.000224643	0.00429054	0.000295362	0.00304047	0.000321749	0.00244437	6.64937e-05	0.00308198	0.00010581	0.00247623	6.71623e-05	0.000852823	0.00147365	0.000864394	0.00132548	0.0011609	0.00116522	0.00283894	0.000240689	0.00221213	0.000625469	0.00226678	0.00020761	0.00213072	0.000298389	0.0024706	5.98661e-05	0.00243712	0.000198136
129	0.0010747	0.00122201	0.000903681	0.00102159	0.000946288	0.00107828	0.00203801	0.000786957	0.0026002	0.000909138	0.00203602	0.000920957	0.00213244	0.000235161	0.00266998	0.000445594	0.00192168	0.000409921	0.000868863	0.00123355	0.000837076	0.00124958	0.00106189	0.00129483	0.00177172	0.000642469	0.00146879	0.0010021	0.00140368	0.000631792	0.00142107	0.000624927	0.00197926	0.000302566	0.00181171	0.000365633
130	0.000664055	0.000775941	0.000717115	0.000768364	0.000670204	0.000838659	0.00119062	0.000682406	0.0012558	0.000655559	0.00127982	0.00069951	0.00132363	0.000313007	0.00137603	0.00052905	0.00108505	0.00053035	0.000558746	0.000856259	0.000536587	0.000771674	0.000631194	0.000934509	0.00100113	0.00055529	0.00107785	0.000681963	0.00101301	0.000530227	0.000889695	0.000512328	0.00104293	0.000321983	0.000979147	0.00046368
131	0.000971111	0.00097627	0.00096587	0.000904907	0.000946288	0.00096605	0.00200784	0.000473304	0.00223457	0.00051148	0.00184483	0.000558827	0.00170457	0.000124878	0.00202944	0.000216091	0.00160755	0.000173696	0.00078866	0.00111595	0.000708295	0.000960025	0.00086387	0.0010719	0.00169434	0.000263431	0.0014743	0.00063892	0.00140368	0.000312162	0.00133367	0.000283375	0.00155281	0.000101934	0.00158501	0.000198136
132	0.000756542	0.000674441	0.000689907	0.000683955	0.000710216	0.000835626	0.00173627	0.00031224	0.00200394	0.000312651	0.00152808	0.000376459	0.00143681	0.00010866	0.001714	0.000141577	0.00141201	0.000132009	0.00056944	0.000893008	0.000649759	0.000847577	0.000834167	0.000828227	0.00142995	0.00025206	0.00134765	0.0006443	0.00138248	0.000300213	0.00129871	0.000287129	0.00141067	9.86982e-05	0.00150683	0.000222648
133	0.00114499	0.000968257	0.000981417	0.000912354	0.000970295	0.00113591	0.00241016	0.000326368	0.00274926	0.000373164	0.00201319	0.000457222	0.0018564	8.59552e-05	0.00226441	0.000150518	0.00185757	0.000127377	0.000900944	0.00107185	0.000805857	0.00118211	0.00106684	0.00108745	0.00173303	0.000240689	0.00185147	0.000733077	0.00172166	0.000297226	0.0016483	0.000264609	0.00170732	8.89901e-05	0.00187425	0.000157283
134	0.000941515	0.000981612	0.000876474	0.000865185	0.00100631	0.000963017	0.00293821	0.000207689	0.00353677	0.000275191	0.00260958	0.000350406	0.00203859	4.70321e-05	0.00254766	9.09072e-05	0.00194092	7.17942e-05	0.000895597	0.00102531	0.000840979	0.00116805	0.00100249	0.00116004	0.00258423	0.000339239	0.0018735	0.000749218	0.00247574	0.000368919	0.00192097	0.000290882	0.0028785	0.000160182	0.00262865	0.000210392
135	0.000578967	0.000634375	0.000612171	0.000631821	0.000678206	0.000647572	0.00233221	2.68441e-05	0.00312333	6.19539e-05	0.00222721	8.20654e-05	0.00154447	4.86539e-06	0.00206485	2.53348e-05	0.00153703	6.94782e-06	0.000606867	0.000839109	0.000712198	0.000853199	0.000779711	0.00068306	0.00203288	8.14931e-05	0.00321427	0.000117023	0.00220016	8.81223e-05	0.00189301	8.06963e-05	0.00208123	2.1034e-05	0.00214396	4.69808e-05
136	1.84973e-06	1.33553e-06	5.8302e-06	1.2413e-06	2.00061e-06	1.51656e-06	1.25726e-06	1.41285e-06	1.40627e-06	1.44079e-06	1.42678e-06	1.30263e-06	1.38022e-06	1.6218e-06	1.60939e-06	1.49028e-06	1.60274e-06	2.31594e-06	8.02028e-06	1.22498e-06	1.95123e-06	1.4056e-06	2.47527e-06	3.88839e-06	1.61212e-06	5.68557e-06	4.12968e-06	1.34509e-06	4.54265e-06	1.4936e-06	1.74793e-06	1.87666e-06	1.54509e-06	1.618e-06	1.95438e-06	6.12793e-06
137	0.000601164	0.000572941	0.000584964	0.00054493	0.000570173	0.00048985	0.00197264	2.68441e-05	0.00254676	3.89013e-05	0.00183912	4.29867e-05	0.00123254	8.10898e-06	0.00160778	1.0432e-05	0.0012293	2.54753e-05	0.000660336	0.000532865	0.000579514	0.000563646	0.000631194	0.000519748	0.00185877	3.60086e-05	0.002537	6.85998e-05	0.00181857	3.43528e-05	0.00167626	5.06698e-05	0.00163007	3.0742e-05	0.00177654	2.65543e-05
138	0.000738044	0.000799981	0.000787077	0.000639269	0.00072222	0.00078103	0.00260629	2.11927e-05	0.00345521	5.61908e-05	0.00236703	6.12234e-05	0.00162452	1.45962e-05	0.00220969	1.34125e-05	0.00159793	1.62116e-05	0.000638949	0.00080971	0.000860491	0.000749185	0.000883672	0.000708983	0.00260357	7.77027e-05	0.00365752	0.000143925	0.00253934	8.21479e-05	0.00211324	7.6943e-05	0.0023748	3.0742e-05	0.00241757	5.51513e-05
139	0.000442087	0.000335217	0.000390623	0.000418318	0.00046214	0.000462552	0.00151248	1.55413e-05	0.00206581	2.16118e-05	0.00146816	2.21446e-05	0.000964774	1.6218e-06	0.00135993	4.47085e-06	0.000927986	1.15797e-05	0.000441115	0.000442217	0.000517075	0.000439953	0.000636145	0.000371989	0.00135579	4.73797e-05	0.00233052	6.05293e-05	0.00146727	5.82503e-05	0.00128822	3.56565e-05	0.00137049	2.7506e-05	0.00143647	3.47249e-05

## Sheet: Widom601-norm
Factor	Nr5a2	Nr5a2	Nr5a2	Nr5a2	Nr5a2	Nr5a2	Nr5a2	Nr5a2	Nr5a2	Nr5a2	Nr5a2	Nr5a2	Nr5a2	Nr5a2	Nr5a2	Nr5a2	Nr5a2	Nr5a2	Nr5a2	Nr5a2	Nr5a2	Nr5a2	Nr5a2	Nr5a2	Nr5a2	Nr5a2	Nr5a2	Nr5a2	Nr5a2	Nr5a2	Nr5a2	Nr5a2	Nr5a2	Nr5a2	Nr5a2	Nr5a2
Organism	human	human	human	human	human	human	human	human	human	human	human	human	human	human	human	human	human	human	mouse	mouse	mouse	mouse	mouse	mouse	mouse	mouse	mouse	mouse	mouse	mouse	mouse	mouse	mouse	mouse	mouse	mouse
Concentration (uM)	0	0	0	0	0	0	0.4	0.4	0.4	0.4	0.4	0.4	0.8	0.8	0.8	0.8	0.8	0.8	0	0	0	0	0	0	1	1	1	1	1	1	1.2	1.2	1.2	1.2	1.2	1.2
SeEN fraction	B	UB	B	UB	B	UB	B	UB	B	UB	B	UB	B	UB	B	UB	B	UB	B	UB	B	UB	B	UB	B	UB	B	UB	B	UB	B	UB	B	UB	B	UB
Replicate	1	1	2	2	3	3	1	1	2	2	3	3	1	1	2	2	3	3	1	1	2	2	3	3	1	1	2	2	3	3	1	1	2	2	3	3
insert_pos	hNR5A2_0uM_bound_rep1	hNR5A2_0uM_unbound_rep1	hNR5A2_0uM_bound_rep2	hNR5A2_0uM_unbound_rep2	hNR5A2_0uM_bound_rep3	hNR5A2_0uM_unbound_rep3	hNR5A2_0.4uM_bound_rep1	hNR5A2_0.4uM_unbound_rep1	hNR5A2_0.4uM_bound_rep2	hNR5A2_0.4uM_unbound_rep2	hNR5A2_0.4uM_bound_rep3	hNR5A2_0.4uM_unbound_rep3	hNR5A2_0.8uM_bound_rep1	hNR5A2_0.8uM_unbound_rep1	hNR5A2_0.8uM_bound_rep2	hNR5A2_0.8uM_unbound_rep2	hNR5A2_0.8uM_bound_rep3	hNR5A2_0.8uM_unbound_rep3	mNR5A2_0uM_bound_rep1	mNR5A2_0uM_unbound_rep1	mNR5A2_0uM_bound_rep2	mNR5A2_0uM_unbound_rep2	mNR5A2_0uM_bound_rep3	mNR5A2_0uM_unbound_rep3	mNR5A2_1uM_bound_rep1	mNR5A2_1uM_unbound_rep1	mNR5A2_1uM_bound_rep2	mNR5A2_1uM_unbound_rep2	mNR5A2_1uM_bound_rep3	mNR5A2_1uM_unbound_rep3	mNR5A2_1.2uM_bound_rep1	mNR5A2_1.2uM_unbound_rep1	mNR5A2_1.2uM_bound_rep2	mNR5A2_1.2uM_unbound_rep2	mNR5A2_1.2uM_bound_rep3	mNR5A2_1.2uM_unbound_rep3
Widom 601	1	1	1	1	1	1	1	1	1	1	1	1	1	1	1	1	1	1	1	1	1	1	1	1	1	1	1	1	1	1	1	1	1	1	1	1
1	0.000691553	0.000685343	0.000581081	0.000663595	0.000716678	0.00068	0.00242003	2.99438e-05	0.00341806	7.65818e-05	0.00242043	4.26304e-05	0.0015909	8.71549e-06	0.00209529	1.82038e-05	0.00157061	5.36948e-05	0.000749496	0.000733686	0.000633046	0.000763112	0.000782273	0.000699596	0.00165114	6.00958e-05	0.00292773	0.00011433	0.00127362	4.40511e-05	0.00138334	5.24933e-05	0.00158864	1.55888e-05	0.00140295	1.97857e-05
2	0.000393653	0.000451323	0.000398519	0.00049592	0.000510605	0.000517354	0.00167297	2.99438e-05	0.00213697	6.02878e-05	0.00165936	7.49708e-05	0.00121452	1.22017e-05	0.00161352	4.96468e-06	0.00114889	2.30121e-05	0.0004764	0.000486759	0.000479713	0.000541826	0.000575959	0.000422144	0.00118164	6.42403e-05	0.0021056	7.16469e-05	0.000870838	4.0788e-05	0.00100434	1.88976e-05	0.000982722	1.55888e-05	0.00118784	4.17697e-05
3	0.00055537	0.000481715	0.000670135	0.00056981	0.000574717	0.000600407	0.00214463	4.25518e-05	0.0026589	7.65818e-05	0.0021021	6.32107e-05	0.00150029	5.2293e-06	0.0019167	2.48234e-05	0.0014169	3.32397e-05	0.000561363	0.000642862	0.000541046	0.000711044	0.00070204	0.000559378	0.00145388	6.00958e-05	0.00237126	0.000144818	0.00125871	4.40511e-05	0.0011433	6.92912e-05	0.00120237	2.25171e-05	0.00133603	3.29761e-05
4	0.000729854	0.000679264	0.00080817	0.000836953	0.000854061	0.000759593	0.00269543	0.000237975	0.00312608	0.000246039	0.0023253	0.000398374	0.00208228	4.00913e-05	0.00266427	0.000107568	0.00192532	0.000109947	0.000640257	0.000949393	0.000589236	0.000903043	0.000873968	0.000824897	0.00172611	0.000213444	0.00122602	0.000614334	0.00107596	0.000132153	0.00135386	0.000178477	0.00141444	6.0623e-05	0.00135993	9.45315e-05
5	2.12785e-06	1.51961e-06	2.22636e-06	1.42097e-06	2.28971e-06	1.73028e-06	4.74826e-06	1.57599e-06	1.82491e-06	1.6294e-06	1.8295e-06	1.47002e-06	1.7425e-06	1.7431e-06	2.0766e-06	1.65489e-06	5.91195e-06	7.67069e-06	3.03439e-06	1.41912e-06	2.19047e-06	1.6271e-06	2.86547e-06	1.49168e-06	1.97269e-06	2.07227e-06	1.79505e-06	1.5244e-06	1.86475e-06	1.63152e-06	6.3166e-06	6.2992e-06	5.68047e-06	1.73208e-06	7.17009e-06	2.19841e-06
6	0.000712831	0.000572892	0.000723568	0.000800008	0.000748734	0.000683461	0.00154951	0.000471222	0.00198003	0.000558884	0.0015752	0.000563016	0.00180348	0.000102843	0.00200807	0.000216791	0.00159031	0.00018154	0.000785908	0.00087276	0.000501618	0.000948601	0.000782273	0.000786113	0.00098832	0.000275612	0.000924452	0.00052287	0.000721658	0.000197414	0.000936962	0.000300262	0.00111148	0.000119514	0.0010062	0.000195658
7	0.000895827	0.000451323	0.000781454	0.000876741	0.000693781	0.000790738	0.00152102	0.000663493	0.00139241	0.000822847	0.00126053	0.000748238	0.00183833	0.000200456	0.00214928	0.00038559	0.0015982	0.000375864	0.00067667	0.00101467	0.000624284	0.000938839	0.000954201	0.000956164	0.00079105	0.000379225	0.000766487	0.000620432	0.000609773	0.000174573	0.000671665	0.000241469	0.000944852	0.000133371	0.000786319	0.000204452
8	0.000849014	0.000743088	0.000995184	0.000871057	0.000977705	0.000686921	0.00128678	0.000748596	0.00146541	0.00076093	0.00116905	0.000654157	0.0018453	0.000294584	0.00207037	0.00053453	0.00151937	0.000483254	0.000785908	0.000997643	0.000624284	0.00111131	0.000914085	0.000950197	0.00094492	0.000379225	0.000827519	0.000681408	0.00070674	0.000285516	0.000819053	0.000514435	0.00124781	0.000233831	0.000924941	0.000235229
9	0.000917105	0.000749166	0.000928393	0.000839795	0.000840323	0.000635013	0.00204017	0.000449158	0.00204208	0.000503484	0.00152032	0.000521855	0.00206486	0.000116788	0.00267673	0.000196932	0.00179526	0.000227564	0.000834459	0.000932363	0.000593617	0.00107226	0.000971394	0.00083683	0.001517	0.000225877	0.000989074	0.000498479	0.00119158	0.000197414	0.00105487	0.000321259	0.00170982	9.18005e-05	0.00137905	7.69442e-05
10	0.00073411	0.000685343	0.000687946	0.000632333	0.000712099	0.00049659	0.00223643	0.000133959	0.0027027	0.000223228	0.00177645	0.000295473	0.001915	4.35775e-05	0.00247738	6.45408e-05	0.00172432	6.39224e-05	0.000652395	0.000580421	0.000580475	0.000610164	0.000713502	0.000550428	0.00180896	0.000101541	0.00106806	0.000236282	0.00132957	0.00017131	0.00138755	0.000140682	0.00187266	3.63738e-05	0.00156547	2.85793e-05
11	0.00831778	0.00837759	0.00793699	0.00673115	0.00772318	0.00749384	0.0249837	0.00211025	0.0306531	0.00312682	0.0218717	0.00315906	0.0199255	0.00100925	0.0238705	0.00132226	0.0176353	0.00130146	0.00743123	0.00661737	0.00670503	0.00637987	0.00878266	0.00584289	0.0157401	0.00135734	0.0169291	0.00244971	0.0131745	0.00190725	0.0134565	0.00147191	0.0141046	0.000507501	0.0150213	0.000850783
12	0.000925617	0.000858578	0.000937299	0.000979051	0.000931911	0.00080458	0.002955	0.000275799	0.00352026	0.000320992	0.00231432	0.000354274	0.00250397	4.70637e-05	0.00311282	0.000150595	0.00233128	0.00018154	0.000785908	0.000946554	0.000685617	0.000951856	0.000914085	0.000833847	0.00199045	0.000105686	0.00125833	0.000388722	0.00136313	9.29967e-05	0.0015981	0.000191076	0.00194462	6.0623e-05	0.00176623	6.81506e-05
13	0.000934128	0.000907205	0.000941752	0.00080285	0.000826584	0.000769975	0.00251499	0.000319926	0.0025567	0.000523037	0.00185328	0.000510095	0.00244124	6.10085e-05	0.00285532	0.000183693	0.00216574	0.00011506	0.000767702	0.000841539	0.000492856	0.000880263	0.000896892	0.000753296	0.00174583	0.000105686	0.000992664	0.000385674	0.0012326	0.000200677	0.00131596	0.000279265	0.00167195	7.44796e-05	0.00150811	9.89283e-05
14	0.000929872	0.000977107	0.000866055	0.00101031	0.000904434	0.000846107	0.00230607	0.000556325	0.00231217	0.000695754	0.00176547	0.000757058	0.00267822	0.000134219	0.00302976	0.000299535	0.00242587	0.000380978	0.00082839	0.00100616	0.000619903	0.00106901	0.000879699	0.000956164	0.0017774	0.00020101	0.00101779	0.000602139	0.00125125	0.00035404	0.00138755	0.000455642	0.0017742	0.000112586	0.00142207	0.000160484
15	0.0011001	0.00106524	0.00112431	0.00104442	0.000996023	0.000932621	0.001597	0.000852612	0.0016844	0.00102163	0.00145445	0.00094522	0.001915	0.000597883	0.00179626	0.000961492	0.00165732	0.000958837	0.000998316	0.00113672	0.000711903	0.00116012	0.00112613	0.00116202	0.00125266	0.000532573	0.0011973	0.000818604	0.00121768	0.000553086	0.00125279	0.000900786	0.00158864	0.000479787	0.0011735	0.000340753
16	0.0010618	0.00111691	0.000968468	0.000836953	0.00093649	0.000839186	0.00135325	0.000603605	0.00142891	0.000845658	0.00152397	0.000757058	0.00170939	0.00039917	0.00190839	0.000786074	0.00149966	0.000662236	0.000961903	0.000696789	0.000764474	0.000554842	0.00115478	0.000568328	0.0011777	0.000445538	0.00143066	0.000455796	0.00147875	0.000533507	0.00136228	0.000695012	0.00127811	0.000285794	0.00127389	0.000257214
17	0.00119373	0.000934558	0.00104416	0.000851163	0.00111967	0.000773435	0.00144505	0.000540565	0.00148366	0.000721824	0.00155691	0.000795278	0.00206137	0.000409628	0.00242339	0.000574248	0.0016652	0.000595757	0.00103473	0.000716657	0.000865236	0.000681756	0.00121209	0.000762246	0.00120532	0.000329491	0.00125115	0.000492382	0.00111326	0.000478036	0.00106329	0.000527033	0.00131976	0.000216511	0.00132647	0.000266007
18	0.00110861	0.00112299	0.00110205	0.000916528	0.00108761	0.000929161	0.00136275	0.000597301	0.00148366	0.000878246	0.00161179	0.000895239	0.00193591	0.000430545	0.00207452	0.000726498	0.00171644	0.000646895	0.00106507	0.000750716	0.000873998	0.000688265	0.00134964	0.000604129	0.00116981	0.000424815	0.00143784	0.000580797	0.00134076	0.000605294	0.00124858	0.000518634	0.00166817	0.000202654	0.00118306	0.000296785
19	0.00112989	0.0010926	0.00114212	0.00116378	0.00118378	0.000894555	0.00150203	0.000799028	0.00144351	0.00108355	0.00152763	0.000862899	0.00200561	0.000552562	0.0021119	0.00083903	0.00161396	0.000892357	0.000986178	0.00101467	0.000913426	0.00112107	0.00121782	0.00105163	0.00141442	0.00042896	0.00143784	0.000745433	0.00140043	0.000644451	0.001257	0.00100577	0.00154698	0.000465931	0.00118784	0.000340753
20	0.00110436	0.00122936	0.00100854	0.00121777	0.00117004	0.00086341	0.00124563	0.000947171	0.00140701	0.00113895	0.0015752	0.00101872	0.00188364	0.000664121	0.00189178	0.00099459	0.00160214	0.000902585	0.00121679	0.00125876	0.000812664	0.00121219	0.00137829	0.0010576	0.00124477	0.000520139	0.00131218	0.00103202	0.00140416	0.000582453	0.00120647	0.000925982	0.00162651	0.000604498	0.00128823	0.000463864
21	0.00101924	0.00108044	0.00110205	0.00100747	0.00111967	0.000808041	0.00136591	0.000950323	0.00144716	0.00118783	0.00145445	0.000857019	0.00176515	0.000594397	0.00180041	0.000958183	0.0016179	0.000953723	0.00107721	0.00115942	0.000817045	0.00119918	0.0013611	0.00106655	0.00129606	0.000441393	0.00143784	0.000964946	0.00136313	0.000641188	0.00131175	0.000988974	0.00163787	0.000601033	0.00104922	0.000397912
22	0.00131714	0.00120809	0.00119556	0.00137977	0.00117004	0.00112987	0.00147038	0.00113629	0.0015895	0.00139314	0.00177279	0.0011128	0.00203698	0.000807055	0.00194992	0.00114022	0.00187409	0.000974178	0.00111362	0.00145744	0.00100543	0.00143999	0.00114332	0.0012903	0.00141837	0.000748089	0.00160298	0.0011997	0.00148994	0.00076192	0.00120226	0.00111916	0.00156592	0.000743064	0.00147943	0.000784831
23	0.0010618	0.000916323	0.000999637	0.00116094	0.000945649	0.0010745	0.00159067	0.00110477	0.00157855	0.00116502	0.00196671	0.00113044	0.00234714	0.00039917	0.00236524	0.000733117	0.00175585	0.00077474	0.000974041	0.00119916	0.00088714	0.00133585	0.00118344	0.00130522	0.00167087	0.000565729	0.00199071	0.000788116	0.00169879	0.000468247	0.00164021	0.000602623	0.00177041	0.000330828	0.00215342	0.000353943
24	0.00107031	0.00109564	0.00120001	0.00123767	0.00110593	0.00131328	0.00157484	0.00129704	0.00157125	0.00138662	0.00170327	0.00143621	0.00189409	0.000824486	0.00194162	0.00127923	0.00151149	0.00121453	0.00116217	0.00146879	0.00100981	0.00146277	0.00114332	0.00146333	0.00159985	0.00102163	0.00168555	0.0016052	0.0016503	0.0010197	0.00135386	0.00115695	0.00169846	0.000836597	0.00146509	0.000916735
25	0.00121926	0.00115034	0.00109314	0.00126325	0.00105556	0.00129944	0.00170779	0.001234	0.00172089	0.00124975	0.00178376	0.00124804	0.00199167	0.000988337	0.00229879	0.00130902	0.0015982	0.00129635	0.000949766	0.00140919	0.00120695	0.00135863	0.00103443	0.00143648	0.00161169	0.00107551	0.00182198	0.00134605	0.00174727	0.000944651	0.00148861	0.00142152	0.00174012	0.000840061	0.00131691	0.00084199
26	0.00106605	0.00101966	0.00116439	0.00135703	0.0011792	0.00137557	0.00164131	0.00111107	0.00167345	0.00141269	0.00183865	0.00149207	0.00171287	0.00103714	0.00194162	0.00133219	0.00161002	0.00103554	0.00121679	0.00144325	0.00105362	0.00139117	0.00138402	0.00136787	0.00154067	0.0011211	0.00190814	0.00132775	0.00172116	0.00103275	0.00157704	0.00121155	0.00159243	0.000871239	0.00152723	0.000921132
27	0.00142779	0.0012172	0.00152506	0.0014906	0.00140817	0.00142402	0.00191671	0.00127813	0.00185959	0.00153327	0.0018606	0.00144503	0.00207183	0.00103366	0.00233202	0.00129578	0.00188985	0.00118384	0.00146561	0.00167314	0.0013559	0.00158643	0.00154449	0.00149615	0.00163931	0.00122886	0.00217022	0.00160824	0.001751	0.0012579	0.00160652	0.00142992	0.00203172	0.000985556	0.00152723	0.00107062
28	0.0012831	0.00111995	0.00123563	0.00126609	0.0013349	0.00116102	0.00151469	0.00120879	0.00186689	0.00140617	0.00209478	0.00137446	0.00185227	0.00096742	0.00204545	0.00121304	0.00167702	0.00127078	0.00115004	0.0014546	0.00112809	0.00138467	0.0012866	0.00131118	0.00165509	0.00100919	0.00189378	0.00155641	0.00179948	0.00109149	0.00161494	0.00127874	0.00178935	0.000743064	0.00154157	0.00104864
29	0.00128735	0.000974068	0.00114658	0.0010842	0.00112425	0.00103298	0.00154635	0.00111107	0.00175374	0.00116502	0.00192647	0.00122746	0.00179303	0.000855861	0.00188347	0.00111374	0.00151149	0.00106111	0.00127141	0.00130701	0.00114562	0.00131633	0.00142987	0.00129925	0.00173794	0.000889003	0.00198353	0.00127592	0.00151604	0.000941388	0.00139176	0.00121575	0.0015697	0.0007396	0.00147943	0.000903545
30	0.00112989	0.00105309	0.00117329	0.00104157	0.00122041	0.00117832	0.00160649	0.00110792	0.00169535	0.00119435	0.00186792	0.00118924	0.00167802	0.000716414	0.00192085	0.00104755	0.00137354	0.00114805	0.00116824	0.00123889	0.000882759	0.0012545	0.00137829	0.00130522	0.00158013	0.000909726	0.00205174	0.00132775	0.00161301	0.000996859	0.00136228	0.00112336	0.00150154	0.000767313	0.00151289	0.000806815
31	0.00120224	0.000977107	0.00116884	0.00115809	0.00100976	0.000963766	0.0014134	0.00110792	0.00179389	0.00116502	0.00175083	0.00108928	0.00166408	0.000779165	0.00167166	0.000978041	0.00140113	0.00088213	0.00106507	0.00123889	0.000992283	0.00120243	0.00107455	0.0012903	0.00136708	0.000926304	0.00191532	0.00125458	0.00145264	0.000967492	0.00135386	0.00110656	0.00147503	0.000756921	0.00151289	0.000798021
32	0.000925617	0.000676225	0.000852697	0.000777272	0.000822005	0.000669619	0.0011475	0.000666645	0.00134131	0.000718565	0.00129346	0.000695317	0.00153166	0.000305042	0.0015263	0.000431927	0.00118042	0.00047814	0.000755564	0.000847216	0.000619903	0.000857484	0.000799466	0.000848763	0.00113824	0.000499417	0.00151323	0.000739335	0.00121022	0.000416038	0.000835897	0.000531232	0.00134249	0.000265009	0.00130257	0.000305578
33	0.000836247	0.000679264	0.000772548	0.000760221	0.000734996	0.000645395	0.00129627	0.000710772	0.00145446	0.000685977	0.00139225	0.000739418	0.00153863	0.000172567	0.00199146	0.000365731	0.0014169	0.000396319	0.000713083	0.000762069	0.000567332	0.000824942	0.000891161	0.000771196	0.00118559	0.000437249	0.0015958	0.000565553	0.00109088	0.000406249	0.00101697	0.000417847	0.00132355	0.000161084	0.00137427	0.000257214
34	0.000908594	0.000819068	0.000852697	0.000828427	0.000831164	0.00086687	0.00106836	0.000808484	0.00131211	0.000796776	0.00148738	0.000842319	0.00152817	0.000437518	0.00162182	0.000670231	0.00126319	0.000687805	0.000694876	0.000932363	0.000773236	0.000968127	0.000908354	0.000878597	0.0012211	0.000772956	0.00168914	0.00082775	0.00132584	0.000664029	0.00102539	0.000753804	0.00118343	0.000504037	0.00124999	0.000468261
35	0.00121075	0.000971029	0.0011065	0.00108136	0.00111051	0.00125099	0.00149887	0.00113314	0.00183039	0.00122042	0.00189719	0.00121864	0.00161181	0.000779165	0.00172981	0.00107733	0.00152725	0.00119918	0.0011379	0.00121619	0.000900283	0.00133585	0.00117771	0.00120677	0.00151306	0.00109209	0.00237126	0.00126068	0.00178457	0.000889179	0.0015223	0.00121155	0.0015697	0.000677245	0.00153201	0.000776037
36	0.00126607	0.00112299	0.00130242	0.00124051	0.00131658	0.00133751	0.00179009	0.00124976	0.00210778	0.00142572	0.0023253	0.00137446	0.00189061	0.000908154	0.00214097	0.00121966	0.00172432	0.0011685	0.00111362	0.00155962	0.00118066	0.00131958	0.00135537	0.00145737	0.00184052	0.00116254	0.00268719	0.00147715	0.00203071	0.0010458	0.00174128	0.00148871	0.00174391	0.000763849	0.00180925	0.000973894
37	0.00101073	0.000870735	0.00104862	0.000973367	0.00104182	0.000994911	0.00147987	0.00101336	0.0016333	0.00100208	0.0017801	0.00114808	0.0015212	0.000775679	0.00150138	0.00113029	0.00144843	0.000841219	0.000986178	0.00122186	0.000808283	0.00122846	0.0010287	0.0012008	0.00136313	0.000756378	0.00212355	0.00118446	0.00160182	0.000768446	0.00134544	0.00106876	0.00124402	0.000770778	0.00131691	0.000859577
38	0.00079369	0.000648872	0.000981826	0.00071475	0.000844902	0.000731909	0.00110001	0.000751748	0.00135226	0.000881505	0.00147641	0.000742358	0.0011274	0.000451463	0.00125219	0.000666922	0.000920293	0.00073383	0.000791977	0.000884113	0.000659332	0.000922568	0.000713502	0.000720479	0.00107906	0.000619608	0.00171068	0.000791165	0.00128854	0.000631399	0.00110119	0.000841993	0.000944852	0.000552535	0.00102054	0.000617752
39	0.00107882	0.000998382	0.00106198	0.00099326	0.00100976	0.00114372	0.00143872	0.00102282	0.0016041	0.00103793	0.0017801	0.00100108	0.00143756	0.000688524	0.00168412	0.00104755	0.00131442	0.000866788	0.000986178	0.00111685	0.00079076	0.00115687	0.0011949	0.00113517	0.00154856	0.000996761	0.00232459	0.00123629	0.0015235	0.000830444	0.0012191	0.00113596	0.00145609	0.000715351	0.00134559	0.000679308
40	0.00118096	0.00106524	0.0012668	0.00114673	0.00124331	0.00127868	0.00149253	0.00113944	0.0016917	0.00120739	0.00195574	0.00133624	0.00175818	0.000901182	0.00201638	0.00127923	0.00151543	0.00110202	0.00110755	0.00151704	0.000926569	0.00135863	0.00129233	0.00134698	0.00150122	0.00105478	0.00223484	0.00140397	0.00165776	0.00110454	0.00148019	0.00121575	0.00166059	0.000784634	0.00153679	0.000912339
41	0.00100648	0.000816029	0.000861603	0.000868215	0.00100518	0.0010745	0.00150203	0.000814788	0.00171724	0.000901058	0.00164106	0.00101284	0.00210668	0.000256235	0.00246077	0.000580867	0.00164155	0.000503709	0.000883009	0.00107428	0.00069876	0.00112107	0.000977125	0.00103671	0.00162747	0.000681776	0.00169273	0.00098019	0.00133703	0.000605294	0.00121068	0.000611022	0.00184237	0.000237296	0.00147943	0.000463864
42	0.000938384	0.00081299	0.000977373	0.000865373	0.000670884	0.000970687	0.00167297	0.000657189	0.00188514	0.000800035	0.00160447	0.000827619	0.00208228	0.000162108	0.00221988	0.0003889	0.00177555	0.000437229	0.000858734	0.000932363	0.000773236	0.00099416	0.000828121	0.000988981	0.0013513	0.000478694	0.00153836	0.000754579	0.00116547	0.000494351	0.00125279	0.000560629	0.00168331	0.000226903	0.00124999	0.000279198
43	0.000580904	0.000572892	0.000558817	0.000683488	0.000776211	0.000763054	0.00108735	0.000486982	0.00129021	0.00065013	0.0011288	0.000674737	0.00146893	0.000137705	0.00160521	0.000266438	0.00113312	0.000340067	0.000470331	0.00082451	0.000457808	0.000763112	0.000598883	0.000681696	0.000858122	0.000433104	0.00121525	0.000605188	0.000882027	0.000425827	0.000713776	0.000493437	0.00124024	0.000188797	0.000977522	0.000367134
44	0.000997964	0.00088897	0.00104862	0.00104157	0.000986864	0.00111603	0.00184707	0.000928259	0.00200193	0.00108681	0.00194842	0.0010981	0.0025423	0.000259722	0.0025023	0.00053122	0.00183862	0.000559961	0.000852665	0.00118497	0.00093095	0.0013749	0.00101151	0.0011471	0.00154462	0.000847558	0.00229587	0.00130641	0.00167641	0.000934862	0.00168232	0.00106876	0.00208095	0.000459002	0.00154157	0.000723276
45	0.00145758	0.00131142	0.0013425	0.00134282	0.00143565	0.00155206	0.00187873	0.0013853	0.00213697	0.00143876	0.00230334	0.00141856	0.0020788	0.000915127	0.0021119	0.00142155	0.00198838	0.00137817	0.00128962	0.00171004	0.00116314	0.00155714	0.0015273	0.00167217	0.00186814	0.0012703	0.00299235	0.00160215	0.00201206	0.00127095	0.00163179	0.0015727	0.00180828	0.000912809	0.00200045	0.00101786
46	0.00118521	0.00106221	0.00123118	0.00115809	0.00106013	0.0010745	0.00161599	0.00103858	0.00173914	0.00116502	0.00189719	0.00118042	0.00172333	0.000848889	0.0017838	0.0011336	0.00136172	0.000917926	0.00111969	0.00138648	0.000878379	0.0012545	0.00132098	0.00135295	0.00139864	0.000880714	0.00236767	0.00137349	0.00169879	0.000908757	0.00150546	0.00122414	0.00154698	0.000784634	0.00145075	0.000907942
47	0.00100648	0.000837303	0.0010219	0.00102452	0.00105098	0.000939542	0.00154002	0.000827396	0.00178294	0.00110636	0.0019594	0.0010246	0.00155257	0.000667607	0.00172565	0.000799313	0.00130654	0.000805423	0.000785908	0.00117078	0.000781998	0.00111131	0.00113759	0.00114412	0.00144204	0.000656909	0.00223484	0.00106251	0.0015608	0.000540033	0.00142545	0.000904985	0.00134249	0.000625283	0.00145075	0.000534213
48	0.00125756	0.000800833	0.00107533	0.00109557	0.00114714	0.000849568	0.00156851	0.000940867	0.00170629	0.000956458	0.00183865	0.00098344	0.00155954	0.000733845	0.00194992	0.00104093	0.00142084	0.000933268	0.000955834	0.00122754	0.000860855	0.00117314	0.000942739	0.00115605	0.00145782	0.000743944	0.00225279	0.00109909	0.00149366	0.00065424	0.00131175	0.00116115	0.00145609	0.0007396	0.00142685	0.000582578
49	0.000661763	0.00046348	0.000541006	0.000646543	0.000670884	0.000558881	0.00089742	0.000584693	0.00105663	0.000594731	0.00107392	0.000580656	0.00102633	0.000360821	0.00114836	0.00053784	0.000884821	0.000503709	0.000506744	0.000705304	0.00051476	0.000616672	0.000604614	0.000607112	0.000846286	0.000370936	0.00131577	0.00065092	0.000923051	0.000383407	0.000831686	0.000539631	0.000880473	0.000351613	0.000896261	0.00034515
50	0.000840502	0.000721813	0.000812623	0.000910844	0.000822005	0.000690382	0.00115699	0.000745444	0.00126832	0.000822847	0.00126053	0.0009658	0.00139574	0.000604855	0.00138509	0.000729807	0.00109765	0.000611098	0.000791977	0.00096926	0.000689998	0.000841213	0.000977125	0.000842797	0.00111063	0.000561585	0.00174659	0.000800311	0.00111699	0.000566138	0.00110962	0.000737006	0.00116828	0.000517893	0.0011735	0.000485848
51	0.00124054	0.000995342	0.00117329	0.00137124	0.00123873	0.00141018	0.00160016	0.00120879	0.00165155	0.00135077	0.0019411	0.001348	0.00184879	0.000977878	0.00175472	0.0012362	0.00148784	0.00115827	0.0011561	0.00140351	0.00117628	0.00146927	0.00130379	0.00126345	0.00160775	0.00102992	0.00233536	0.00155337	0.00156453	0.00098707	0.00160231	0.00148451	0.0015432	0.000902416	0.00152245	0.000863974
52	0.000772411	0.000560735	0.000817075	0.000751695	0.000886117	0.000645395	0.00133109	0.000622517	0.00130116	0.000845658	0.00152397	0.000701197	0.00113785	0.000528159	0.0014017	0.000776144	0.001074	0.000621326	0.000749496	0.000813157	0.000685617	0.000737078	0.000736426	0.000657829	0.00114219	0.000569874	0.00170709	0.000846043	0.00117666	0.000605294	0.00107593	0.000720208	0.00113799	0.000403576	0.00113526	0.000428689
53	0.000759644	0.000597205	0.000754737	0.000689172	0.000666305	0.000749211	0.00111267	0.0007549	0.00138146	0.000754412	0.00148007	0.000842319	0.00118664	0.000451463	0.00129787	0.000627204	0.000955765	0.000605985	0.000737358	0.00077626	0.000624284	0.000776128	0.000707771	0.000657829	0.00103172	0.000627897	0.00178249	0.000785067	0.00121395	0.00053677	0.00103803	0.000594224	0.00103953	0.000382791	0.00106834	0.00044188
54	0.000606438	0.00053946	0.00056327	0.000544233	0.000570137	0.000673079	0.000922744	0.000486982	0.00106392	0.000526296	0.00116905	0.000507155	0.000977541	0.000385225	0.00112344	0.000508052	0.000865115	0.000616212	0.000531019	0.000605965	0.00051476	0.000613418	0.000627538	0.000633962	0.000794996	0.000491128	0.00128705	0.000592992	0.000882027	0.000458457	0.000797997	0.000497637	0.000872899	0.000362006	0.00083412	0.000402308
55	0.000700064	0.000524264	0.000696852	0.000629491	0.000657146	0.000659237	0.00101138	0.000581541	0.00123182	0.000653389	0.00134468	0.000651217	0.00108906	0.000367794	0.00123142	0.000554389	0.000991237	0.000534392	0.000658464	0.000764907	0.000637427	0.000802162	0.000639	0.000714513	0.00100805	0.000520139	0.00158144	0.000663115	0.00108715	0.000533507	0.000987495	0.000581626	0.000899408	0.000393183	0.00082456	0.000437483
56	0.0011384	0.0010227	0.00124008	0.00125188	0.00124331	0.00136173	0.00173944	0.00126237	0.00197638	0.0013247	0.00228139	0.00127156	0.00167802	0.000848889	0.00178795	0.00120973	0.00153514	0.00108157	0.00112576	0.00136378	0.00102295	0.00146927	0.00137829	0.00135295	0.00167482	0.00117498	0.00272309	0.00155032	0.00189272	0.00121548	0.00151809	0.00135433	0.00156213	0.00106177	0.00160849	0.00103985
57	0.00135544	0.00105613	0.00120892	0.00123767	0.00122957	0.00142402	0.00170146	0.00130965	0.00191798	0.0012139	0.00212405	0.00133918	0.00158044	0.000859348	0.00191255	0.00131564	0.00151543	0.00128612	0.00111362	0.00145744	0.00101419	0.00146602	0.00121209	0.00139472	0.00171427	0.00128273	0.00255436	0.00148324	0.00195612	0.00121548	0.00158968	0.00139212	0.00159621	0.00101327	0.00167541	0.00105743
58	0.000955407	0.000980146	0.0011822	0.00116094	0.000973126	0.00104336	0.00148304	0.0010701	0.00167345	0.0011031	0.00186792	0.0011422	0.00159438	0.000883751	0.00178795	0.00112367	0.00142478	0.001056	0.000895146	0.00131269	0.000996664	0.00106575	0.00117771	0.00106058	0.00159985	0.000976038	0.00246461	0.0012119	0.00171743	0.000908757	0.00154336	0.00112756	0.0014258	0.000840061	0.00150811	0.000740863
59	0.000721343	0.000454362	0.000634514	0.000504446	0.000620511	0.000444682	0.000957565	0.000531109	0.000987279	0.000539331	0.00108855	0.000513035	0.000967086	0.000378252	0.000969771	0.000643753	0.000813878	0.000462798	0.00062812	0.000637186	0.000457808	0.000561351	0.000575959	0.000490761	0.000862067	0.000520139	0.00136244	0.000614334	0.000889486	0.00038667	0.000806419	0.000640419	0.000732781	0.000441682	0.000891481	0.000336356
60	0.00105754	0.000876813	0.00108869	0.00111831	0.00101434	0.00112295	0.00154951	0.000984995	0.00171359	0.00125953	0.00174717	0.00122158	0.00178606	0.000768706	0.00153876	0.00103762	0.00151149	0.000948609	0.00103473	0.00133256	0.000987902	0.00113735	0.00122356	0.00122765	0.00154462	0.00102992	0.00248615	0.0013369	0.00162047	0.000885916	0.00151809	0.00133753	0.0015129	0.000892024	0.00153679	0.000899148
61	0.00126607	0.000961911	0.00108869	0.00112967	0.00109219	0.00112641	0.00171095	0.00121194	0.00181944	0.00133448	0.00210942	0.00118924	0.00164317	0.000814027	0.00183364	0.0011998	0.00146419	0.001056	0.00117431	0.00140919	0.000944093	0.00127728	0.000982856	0.00126643	0.001517	0.00100091	0.00247538	0.00128202	0.00178829	0.000830444	0.00150967	0.00110236	0.00153562	0.0007396	0.00139339	0.000784831
62	0.00123203	0.00106524	0.00124008	0.0012263	0.00116546	0.000918779	0.00192937	0.0010701	0.00218807	0.00126604	0.00236189	0.00111574	0.00223562	0.000705955	0.0024317	0.00108064	0.00188591	0.00101509	0.00114397	0.00133823	0.00105362	0.00145951	0.00120636	0.0014156	0.00185236	0.000665198	0.00279849	0.00130641	0.00207174	0.000765183	0.00173285	0.00132493	0.00200142	0.000625283	0.00195265	0.000582578
63	0.00121075	0.00108956	0.00115548	0.00123767	0.00108761	0.000998372	0.00182175	0.00110792	0.00221727	0.00128234	0.00232164	0.0011275	0.00217289	0.000681552	0.00217835	0.00122297	0.00166126	0.000984405	0.00098011	0.00130133	0.000974759	0.00141395	0.00115478	0.00132908	0.00165114	0.00064862	0.0027949	0.00118446	0.00184797	0.000742342	0.00173707	0.00135853	0.0018045	0.000625283	0.00170887	0.000644133
64	0.00106605	0.000940637	0.0010219	0.00105578	0.00103724	0.000932621	0.00159383	0.000947171	0.00173914	0.000956458	0.00190817	0.00095404	0.00170242	0.000698983	0.00167997	0.00100452	0.00125924	0.000912812	0.000901215	0.00116226	0.00103171	0.00111457	0.0010287	0.000962131	0.00134735	0.000611319	0.00248256	0.00102287	0.00165776	0.000628136	0.00127806	0.00104357	0.00136899	0.000607962	0.00159893	0.000560594
65	0.00118521	0.00111995	0.00123563	0.00143092	0.00132116	0.00110565	0.00212247	0.00110792	0.00227932	0.00140617	0.00271681	0.0011569	0.00207183	0.000915127	0.00219496	0.00125606	0.00195685	0.00121453	0.00111969	0.00154542	0.00100543	0.00151809	0.00128086	0.00145737	0.00192338	0.000677632	0.00303543	0.00132775	0.00214633	0.000791288	0.00168653	0.00120315	0.0018613	0.000708423	0.00204347	0.000696895
66	0.00120224	0.0010075	0.00115548	0.00102736	0.00100976	0.000832265	0.00152736	0.000644581	0.00183404	0.000907576	0.00209844	0.000874659	0.0017303	0.000549076	0.00176718	0.00101445	0.00148784	0.00092304	0.00082839	0.000952231	0.000852093	0.000981143	0.00112613	0.000991964	0.00165904	0.000375081	0.00262616	0.000772872	0.00174727	0.000569401	0.00154336	0.00111496	0.00140686	0.000566392	0.00150333	0.000477054
67	0.000814968	0.000876813	0.00100409	0.000981893	0.000918173	0.000700764	0.00156534	0.000799028	0.0015749	0.00100534	0.00190817	0.000801158	0.0015212	0.000695496	0.00140586	0.000901916	0.00131048	0.000836105	0.000791977	0.000949393	0.000742569	0.00107552	0.000954201	0.000905447	0.00137102	0.000540862	0.00250051	0.000882629	0.00160928	0.000510666	0.00132438	0.00104777	0.0013955	0.000649532	0.00134081	0.000494641
68	0.00119798	0.00131446	0.00144491	0.00150197	0.00128453	0.0011541	0.00197686	0.00147986	0.00229027	0.00153978	0.00260704	0.00143326	0.00202304	0.00104063	0.00229049	0.00146458	0.00183467	0.00152135	0.00119252	0.00166463	0.00123762	0.00176541	0.00129233	0.00165427	0.00193521	0.000901437	0.00306774	0.00161129	0.00217243	0.000732553	0.00177496	0.0015979	0.00164166	0.00109295	0.00186183	0.00100467
69	0.000759644	0.000788676	0.000901677	0.000888108	0.000794529	0.000700764	0.00133743	0.00086522	0.00143621	0.000969493	0.00158618	0.000818799	0.00142014	0.00064669	0.0013934	0.000852269	0.00114889	0.000830992	0.000767702	0.00101183	0.000668093	0.0010625	0.000742156	0.000914397	0.00111063	0.000503561	0.00182916	0.000894824	0.00143026	0.000494351	0.00113909	0.000925982	0.00123266	0.000601033	0.00125477	0.000516625
70	0.000972429	0.000885931	0.000932846	0.00101884	0.00101892	0.00080458	0.00156218	0.000572085	0.0015457	0.00086847	0.00184963	0.000809978	0.00165014	0.000528159	0.00189178	0.000852269	0.00166126	0.00081565	0.000737358	0.000813157	0.00083895	0.000867246	0.000914085	0.000893514	0.0013434	0.000362647	0.00207328	0.000657017	0.00167268	0.000481299	0.00142124	0.000959578	0.00129325	0.000445146	0.00147465	0.000274801
71	0.00123203	0.00116554	0.00124899	0.00133998	0.00117462	0.0011541	0.00174578	0.000836852	0.00193623	0.00109984	0.00244604	0.0010099	0.00202652	0.000587424	0.0022365	0.00107402	0.00169673	0.0011685	0.0010408	0.00102886	0.00104924	0.00119918	0.00124075	0.00106356	0.00174978	0.000524284	0.00258667	0.000815555	0.00202698	0.000647714	0.00175812	0.00116115	0.00163408	0.000552535	0.00187617	0.000411102
72	0.00112138	0.00120201	0.000995184	0.00132008	0.0012021	0.000939542	0.00200851	0.00106695	0.00194718	0.00114873	0.00213137	0.00110986	0.00201955	0.000660634	0.00228218	0.00122958	0.00172432	0.00121453	0.000955834	0.00109414	0.00103171	0.00123823	0.00121782	0.00124555	0.00157618	0.00060303	0.00262257	0.000958849	0.00191883	0.00061182	0.00165705	0.00113596	0.00160757	0.000607962	0.00176145	0.000485848
73	0.00125756	0.00124456	0.00110205	0.00116094	0.00109677	0.000981069	0.00173628	0.000821092	0.00209318	0.000989046	0.00223016	0.00097756	0.0022635	0.000566507	0.00205375	0.00105748	0.00177161	0.000958837	0.0011379	0.000915334	0.000983521	0.00103647	0.0013611	0.00110832	0.0016472	0.000528428	0.00251487	0.000778969	0.00177338	0.00061182	0.00171601	0.00104777	0.00167195	0.000441682	0.00159893	0.000428689
74	0.00141502	0.00145426	0.00153842	0.00144513	0.00134406	0.0011714	0.00216679	0.000918803	0.00245451	0.00123997	0.00252288	0.00111574	0.00278277	0.000674579	0.00225311	0.0012693	0.00193321	0.00114805	0.00144134	0.00137229	0.00123762	0.00136189	0.0015846	0.00128135	0.0017774	0.000636186	0.00305338	0.000888726	0.00203071	0.000683607	0.00180023	0.00129973	0.00192947	0.000521357	0.00181403	0.000516625
75	0.00118947	0.00124456	0.00127125	0.0013485	0.00109219	0.00108489	0.00204017	0.000874676	0.00226107	0.00114547	0.00249361	0.00103048	0.00227396	0.00064669	0.00220327	0.00107402	0.00199627	0.000989519	0.00118645	0.00116226	0.00119381	0.00124799	0.00130952	0.0012187	0.00168665	0.000478694	0.00290978	0.000855189	0.00200088	0.000670555	0.00170759	0.00112756	0.00163408	0.000549071	0.00164673	0.00044188
76	0.000861781	0.000907205	0.000834886	0.000674962	0.000739576	0.000749211	0.0016888	0.000464918	0.0016333	0.000796776	0.00175083	0.000707077	0.00148984	0.000263208	0.00141416	0.000561008	0.00125924	0.000401433	0.000810183	0.000486759	0.000795141	0.00029776	0.00107455	0.000526562	0.00122504	0.000317057	0.00236049	0.000428357	0.00152723	0.000458457	0.00135807	0.00047244	0.00116071	0.000143763	0.00119262	0.000309975
77	0.00118521	0.00128407	0.00131578	0.00111262	0.00130742	0.0010226	0.00192304	0.000682405	0.00205668	0.000956458	0.00261436	0.00107164	0.00206137	0.000514214	0.00207037	0.000865509	0.0017795	0.000779854	0.0011379	0.000966422	0.00115876	0.000694773	0.00149864	0.00082788	0.0018208	0.000491128	0.00280926	0.000721042	0.00219108	0.000712975	0.00188445	0.000850392	0.00166817	0.000389719	0.00171365	0.000468261
78	0.00108308	0.00101966	0.00107088	0.000785798	0.000954808	0.000735369	0.00175527	0.000496437	0.00182309	0.000770706	0.00206917	0.00100108	0.00169893	0.000301556	0.0016592	0.000547769	0.00149178	0.000636667	0.000955834	0.000574744	0.000825807	0.000372607	0.00108028	0.000556395	0.00143809	0.000416526	0.00242152	0.000611285	0.00179948	0.000569401	0.00145071	0.000480839	0.00136142	0.000181869	0.00144119	0.000384721
79	0.00154695	0.00126887	0.00131578	0.00120072	0.00125705	0.000956845	0.00212247	0.0007549	0.00230487	0.0012139	0.00249727	0.0011422	0.00204743	0.000587424	0.00209113	0.00108726	0.00192138	0.00081565	0.00128355	0.000901143	0.00128581	0.000880263	0.00117198	0.0010397	0.00192338	0.000598886	0.00285234	0.000711896	0.00201952	0.000801077	0.00181286	0.00124934	0.00158485	0.000542142	0.00192875	0.000560594
80	0.00114691	0.0010774	0.00108869	0.00132008	0.0010235	0.000963766	0.00184074	0.00104488	0.00178659	0.00109333	0.00229602	0.0010834	0.00190803	0.00079311	0.00174227	0.00120973	0.00151149	0.00106623	0.000822321	0.00120767	0.0010799	0.00114711	0.00106882	0.00117992	0.00167482	0.000545007	0.00256872	0.00104117	0.0021426	0.000628136	0.001636	0.00120315	0.00151669	0.00069803	0.00157981	0.000683704
81	0.000721343	0.000764362	0.000799264	0.000865373	0.000803687	0.00074229	0.00132476	0.000811636	0.00128656	0.000770706	0.00149104	0.000871719	0.00132256	0.000709441	0.00137678	0.000769525	0.00105824	0.000708261	0.000682739	0.000855731	0.000646189	0.000890026	0.000610345	0.00082788	0.00122504	0.000590596	0.00183993	0.000900922	0.00151977	0.000549823	0.00116436	0.000858791	0.00124024	0.000562928	0.00131213	0.00053861
82	0.00100648	0.000892009	0.00104862	0.00114388	0.000922752	0.00109527	0.00157484	0.00119933	0.0016771	0.00118457	0.0019594	0.00119806	0.00170242	0.000873292	0.00158029	0.00110712	0.00132231	0.000984405	0.000804115	0.00133539	0.00100543	0.00127077	0.00105163	0.00120677	0.00139864	0.000963605	0.00234613	0.00132166	0.00187407	0.00108822	0.00140018	0.00123254	0.00147882	0.000743064	0.00166107	0.000824402
83	0.00114266	0.000974068	0.00120446	0.00116094	0.00101892	0.00111257	0.00161599	0.00124661	0.00177929	0.00121716	0.00203989	0.00129802	0.00165014	0.000726872	0.0017215	0.000968112	0.00140507	0.00108668	0.000974041	0.00118497	0.000974759	0.0013326	0.000971394	0.00131417	0.00159196	0.00105893	0.00236049	0.00127592	0.00162047	0.00103602	0.00142966	0.00108136	0.00139172	0.000732672	0.00149855	0.000890354
84	0.00107457	0.000916323	0.000972921	0.0011041	0.000918173	0.00110565	0.00134692	0.00104803	0.00140701	0.00114873	0.00169961	0.0012304	0.00153863	0.000775679	0.00163844	0.000981351	0.00115677	0.00102532	0.000719152	0.00114239	0.000781998	0.00115036	0.000868237	0.00120975	0.00129211	0.000942882	0.00208765	0.00118141	0.00147502	0.000983807	0.00138334	0.00102257	0.00127432	0.000649532	0.00146509	0.000806815
85	0.000908594	0.000788676	0.000812623	0.00089095	0.000881537	0.000939542	0.00133743	0.000868372	0.00129386	0.000933646	0.00130809	0.0009952	0.00136089	0.000576966	0.00132695	0.000895297	0.00108189	0.000784967	0.000731289	0.00115942	0.000830188	0.000987652	0.000902623	0.000977048	0.0012211	0.000855847	0.00181839	0.000958849	0.00141535	0.000742342	0.00111383	0.000959578	0.00110769	0.000587177	0.00128823	0.000595768
86	0.00129161	0.00122024	0.00116884	0.00132008	0.00123873	0.00145171	0.00161599	0.00119933	0.00204208	0.00153327	0.00212771	0.00142738	0.00185924	0.000911641	0.00186686	0.00128254	0.00154302	0.00114293	0.00113183	0.00154259	0.00111933	0.00160595	0.00110321	0.0013798	0.00167876	0.00126201	0.00273027	0.00141007	0.00215379	0.00130359	0.00168653	0.00140892	0.00161893	0.00101327	0.00176623	0.00115856
87	0.00132991	0.00125975	0.00140484	0.00143376	0.00140359	0.00134443	0.00172362	0.00148616	0.00192893	0.00145831	0.00209478	0.00143032	0.00183833	0.00103714	0.00209113	0.00137853	0.00183467	0.00141396	0.00138065	0.00153123	0.00131209	0.00153436	0.00134391	0.00159758	0.00171822	0.0013449	0.00289542	0.00162654	0.00218735	0.00122201	0.00173285	0.00142152	0.0016871	0.00115876	0.00181403	0.00130365
88	0.00147886	0.00135093	0.0014271	0.00149628	0.00144023	0.001514	0.00171729	0.0013916	0.00193623	0.0014518	0.00222284	0.00154499	0.00208925	0.00106155	0.00226141	0.00135536	0.00179132	0.00156738	0.00149596	0.00165044	0.00136028	0.00163849	0.0014356	0.00160057	0.00175372	0.00129931	0.00284157	0.001718	0.00228805	0.00106538	0.00175812	0.0015475	0.00181964	0.00102366	0.00184749	0.00103985
89	0.00130012	0.00111387	0.00129797	0.00107283	0.00130742	0.00113333	0.00138491	0.00119933	0.001553	0.00135729	0.00190817	0.0012451	0.00171287	0.000859348	0.00154291	0.00118987	0.00165337	0.00108668	0.00115004	0.00144892	0.000974759	0.00138467	0.0016018	0.00137682	0.0016472	0.00108794	0.00236049	0.00139483	0.00169879	0.00100012	0.00146756	0.00132073	0.00155834	0.000912809	0.00155591	0.000894751
90	0.00111712	0.000922401	0.00104862	0.00099326	0.000945649	0.00108143	0.00124246	0.00104803	0.00148366	0.00108029	0.00136298	0.00101284	0.00148287	0.000705955	0.00170904	0.00100452	0.00137748	0.000892357	0.00098011	0.00120483	0.000843331	0.00130656	0.00134391	0.00113815	0.00118164	0.000905581	0.00190455	0.00122105	0.00147129	0.000791288	0.00117278	0.00110236	0.00126675	0.000753457	0.00126433	0.000767244
91	0.00139374	0.00111995	0.00131133	0.00118651	0.00141733	0.00105028	0.00158433	0.00121194	0.00165155	0.00125627	0.00205819	0.00119218	0.00181394	0.000845403	0.00179626	0.00122628	0.00160214	0.00114805	0.00108328	0.00136378	0.000957235	0.00135212	0.00135537	0.00125152	0.00148149	0.00108794	0.00247897	0.00128507	0.00178084	0.00083697	0.00155178	0.00133753	0.00167953	0.000867774	0.00154635	0.000736466
92	0.00120649	0.00105613	0.00119556	0.00120072	0.00117462	0.000946463	0.00136275	0.00107955	0.0015384	0.00108681	0.00185328	0.00094522	0.00161181	0.000779165	0.00164259	0.00111043	0.00140507	0.000979292	0.000840527	0.00127579	0.000948474	0.00129355	0.00122929	0.00111727	0.00121321	0.000839269	0.00228151	0.00108995	0.00150858	0.000745605	0.00148019	0.00107716	0.00153941	0.000715351	0.00130257	0.000586974
93	0.00115968	0.00088897	0.00103081	0.000961999	0.00103266	0.000731909	0.00130577	0.000890435	0.00118072	0.00097601	0.00154227	0.000783518	0.00150378	0.000653662	0.00150138	0.000901916	0.00122771	0.00081565	0.000907284	0.00098629	0.000860855	0.00104948	0.0011949	0.000887547	0.00128422	0.000826835	0.00195481	0.000867385	0.00143772	0.000673818	0.00108014	0.000955379	0.00129704	0.00057332	0.00129779	0.00053861
94	0.000972429	0.000816029	0.000941752	0.000908002	0.000886117	0.000856489	0.00123929	0.000978691	0.00144716	0.000910834	0.00154959	0.000718838	0.00170939	0.000441004	0.00167166	0.000779454	0.00148784	0.000728716	0.000834459	0.000915334	0.000847712	0.000961618	0.000931277	0.000947214	0.0013079	0.000677632	0.001743	0.000815555	0.00139297	0.000628136	0.00109698	0.000883988	0.00129325	0.000334292	0.00125955	0.000481451
95	0.000908594	0.000931519	0.000990732	0.000956315	0.000973126	0.00110911	0.00145455	0.000921955	0.001626	0.000998822	0.0017179	0.00091288	0.00208228	0.000364308	0.00205791	0.000620585	0.00168885	0.000662236	0.000949766	0.00103738	0.000803903	0.00114385	0.00105163	0.00110832	0.00120532	0.000789534	0.00167837	0.000928361	0.00134821	0.000572664	0.00113067	0.000850392	0.00149775	0.000382791	0.00133603	0.000472657
96	0.00121926	0.00106221	0.00112431	0.00118367	0.00119294	0.00118178	0.00160966	0.0011552	0.00165885	0.00124649	0.00185694	0.00116278	0.00206486	0.000611828	0.00202053	0.00099128	0.00164155	0.00100997	0.00106507	0.00140067	0.000913426	0.0013326	0.00132671	0.00121572	0.00150517	0.00100091	0.00225638	0.00124544	0.00171743	0.000716238	0.00133701	0.00108556	0.00153562	0.000611426	0.00160371	0.00056499
97	0.00112138	0.000913284	0.00103526	0.000888108	0.000954808	0.00108835	0.00121714	0.00106695	0.00126102	0.00111288	0.00152032	0.0010981	0.00150726	0.000709441	0.00153045	0.000885367	0.00126713	0.000994633	0.00102259	0.00122754	0.000843331	0.00110806	0.00130379	0.00112025	0.00115797	0.000951171	0.00188301	0.00125763	0.00143772	0.000895705	0.00135386	0.00109396	0.00126675	0.000701494	0.00132647	0.000789228
98	0.00101924	0.000967989	0.00114212	0.00101884	0.00104182	0.00119908	0.0013121	0.00103227	0.00155665	0.00105096	0.00167033	0.00123922	0.00154211	0.000814027	0.00162598	0.000987971	0.00133413	0.000969064	0.000955834	0.00131553	0.000856474	0.00119592	0.00117198	0.00130522	0.00132368	0.000992617	0.00211637	0.00127288	0.00164284	0.00101644	0.00132438	0.00118215	0.00140686	0.000850454	0.00161327	0.000938719
99	0.00114266	0.000910244	0.00095511	0.00113536	0.00106013	0.0011887	0.00126145	0.00112683	0.00139241	0.00112917	0.00135566	0.0011569	0.00149332	0.000678065	0.00138509	0.00106079	0.00128289	0.00118896	0.000955834	0.00117929	0.000733807	0.00113084	0.00108028	0.00109041	0.00133551	0.000922159	0.00183993	0.00114787	0.00148994	0.000996859	0.00101697	0.000997373	0.0013084	0.000704958	0.00111614	0.000798021
100	0.000938384	0.00103789	0.000825981	0.0011382	0.00105556	0.00109873	0.00134059	0.00112999	0.00156395	0.00114873	0.00160447	0.0011569	0.00146544	0.000747789	0.00153876	0.00101776	0.00131836	0.000999747	0.000907284	0.00124457	0.00101419	0.00120568	0.000937008	0.00119185	0.00126844	0.000951171	0.00190096	0.00128812	0.00138551	0.000947914	0.00109698	0.00124514	0.0013084	0.000763849	0.00127389	0.000696895
101	0.000976685	0.000983186	0.000986279	0.00109841	0.000890696	0.00101914	0.00166031	0.000789572	0.00179024	0.000966234	0.00192647	0.00097756	0.00219729	0.000210915	0.00221158	0.000508052	0.00159426	0.000513936	0.000810183	0.0011651	0.000786379	0.00113084	0.0011204	0.0011113	0.00126844	0.000719077	0.00197994	0.00100153	0.00116547	0.000530244	0.00100013	0.00054803	0.00166817	0.000306579	0.00113048	0.000525419
102	0.000895827	0.000867695	0.000874961	0.000970525	0.000854061	0.00100529	0.00116016	0.000944019	0.00133766	0.000989046	0.00138127	0.0009658	0.00133301	0.000636231	0.00131864	0.000862199	0.00105036	0.000810536	0.000822321	0.00106576	0.000760093	0.00107552	0.00101724	0.00104566	0.00112641	0.000859991	0.00169632	0.000992386	0.00112444	0.000872864	0.00100434	0.000972176	0.00118722	0.000517893	0.00109702	0.00066172
103	0.00110436	0.00111387	0.00106643	0.00115241	0.00101434	0.00120601	0.0014957	0.00116151	0.00154205	0.00124975	0.00193744	0.0011569	0.0017303	0.000723386	0.00169658	0.00106741	0.00138537	0.00103554	0.00106507	0.00121903	0.000865236	0.00133911	0.00121209	0.0012187	0.00138286	0.00103821	0.00232818	0.00135214	0.00163539	0.00116001	0.00147598	0.00107716	0.00156213	0.000767313	0.00149377	0.000850783
104	0.00130863	0.0011777	0.000999637	0.00111262	0.00115172	0.00111603	0.00152419	0.000984995	0.00192528	0.0011748	0.00187524	0.00123628	0.00180697	0.000664121	0.00202053	0.0010641	0.00153514	0.000933268	0.00112576	0.00123322	0.000860855	0.0012968	0.00130952	0.00120378	0.00157618	0.000980183	0.00241434	0.00133385	0.00181813	0.000990333	0.00157283	0.00109816	0.00169467	0.00086431	0.00153679	0.000881561
105	0.00119373	0.00108348	0.00106643	0.00106147	0.00114256	0.00113679	0.00168563	0.00104803	0.00204208	0.00105422	0.00194476	0.00111574	0.00195682	0.000479352	0.00221573	0.000786074	0.00174402	0.000805423	0.000919422	0.00127863	0.000974759	0.00131958	0.00130379	0.00132013	0.00139864	0.000971894	0.00266924	0.00123934	0.00173981	0.00105886	0.00138755	0.000984775	0.00170604	0.000545607	0.00159415	0.000727672
106	0.000895827	0.000782597	0.000754737	0.000822744	0.000789949	0.000956845	0.00128994	0.000836852	0.001553	0.000839141	0.00147641	0.000839379	0.00173727	0.000266694	0.00175472	0.000590796	0.00137748	0.000580416	0.000749496	0.00096926	0.000611141	0.000951856	0.000977125	0.000917381	0.00111457	0.000727366	0.00169273	0.000900922	0.00121022	0.000696659	0.00113067	0.000665615	0.00125917	0.000396647	0.00118784	0.000499038
107	0.000925617	0.000958872	0.000817075	0.000854005	0.000831164	0.000904937	0.00134692	0.0008337	0.00139606	0.00089454	0.00156788	0.000892299	0.00135392	0.000615314	0.00136017	0.000885367	0.0011213	0.000825878	0.000761633	0.000983452	0.000676855	0.00108202	0.000879699	0.000994948	0.00118953	0.000777101	0.00207328	0.00100458	0.00145637	0.000807603	0.00111804	0.00086719	0.00130083	0.000597569	0.00131691	0.000652927
108	0.00122352	0.00116554	0.0011911	0.0011922	0.00111051	0.00126137	0.0016698	0.00101021	0.00205668	0.00135729	0.00217894	0.00117748	0.00174075	0.000810541	0.00192085	0.00105086	0.00154302	0.000994633	0.000955834	0.00127863	0.000952855	0.00137816	0.00129233	0.00143947	0.00157224	0.00122057	0.00249692	0.00132775	0.0018144	0.00104254	0.0015981	0.00116115	0.00162651	0.000805419	0.00181403	0.000925529
109	0.00134268	0.00143907	0.00140484	0.00142808	0.00117004	0.00155206	0.00199585	0.00131911	0.00241071	0.00141595	0.00242043	0.00138328	0.00215547	0.000873292	0.00242339	0.00128916	0.00192532	0.00127078	0.00119859	0.00169869	0.00109743	0.00158968	0.00152156	0.00154687	0.00195099	0.00118327	0.00293132	0.00164178	0.00226194	0.00119264	0.00182971	0.00149711	0.00190296	0.000874703	0.00195265	0.00116296
110	0.00121926	0.00122024	0.00136476	0.00108704	0.00144481	0.00114025	0.00181225	0.00105749	0.00219902	0.00116176	0.00229602	0.00112162	0.00175469	0.000796596	0.00200392	0.0011005	0.00164943	0.000938381	0.00124107	0.0012985	0.00104047	0.00127402	0.00146425	0.00115903	0.00178529	0.00103821	0.00262975	0.00134605	0.00202325	0.000931598	0.00159389	0.00110656	0.00160379	0.000743064	0.00198133	0.000833196
111	0.00121075	0.000989264	0.00115548	0.000910844	0.00118836	0.000967227	0.001578	0.00080218	0.00188149	0.00111614	0.0019411	0.00108634	0.00162923	0.000636231	0.00180041	0.000921775	0.00138143	0.000846333	0.000986178	0.00104022	0.000865236	0.00119267	0.00138402	0.000980031	0.00166693	0.000743944	0.00251487	0.00104117	0.00190018	0.000771709	0.00153493	0.000963778	0.00150154	0.000659924	0.00163239	0.000714482
112	0.00101924	0.000967989	0.00103526	0.000893792	0.00102808	0.000994911	0.00153052	0.000868372	0.0016698	0.00094994	0.0017801	0.0009364	0.00142362	0.000678065	0.00160521	0.000901916	0.00123954	0.000759399	0.00100438	0.000974937	0.000733807	0.00105924	0.00127513	0.00101285	0.00141048	0.000822691	0.00225997	0.000940556	0.00153842	0.000801077	0.00124858	0.000984775	0.00124781	0.00065646	0.00148899	0.000749656
113	0.000802201	0.00069446	0.000625608	0.000689172	0.000725837	0.00073883	0.00114116	0.000654037	0.00131576	0.000751153	0.0014947	0.000801158	0.000984511	0.000441004	0.00114836	0.000607345	0.00094	0.000616212	0.00067667	0.000835863	0.000567332	0.000743586	0.000862506	0.00077418	0.000905467	0.000702499	0.00133731	0.000760677	0.00104985	0.000588979	0.00104645	0.000732807	0.00113799	0.000476323	0.00102532	0.000573784
114	0.00110861	0.000904166	0.000874961	0.000862531	0.00093649	0.000970687	0.00137225	0.000890435	0.00172454	0.00101186	0.00174717	0.0009952	0.0015212	0.0005177	0.00174227	0.000855579	0.00140113	0.000805423	0.000949766	0.00104873	0.000676855	0.00111782	0.00109747	0.000914397	0.0011777	0.000864136	0.00186865	0.000986288	0.00137805	0.00065424	0.00121068	0.000674014	0.00134249	0.000562928	0.00145553	0.00066172
115	0.00110436	0.000952793	0.000874961	0.00102736	0.000959387	0.00109527	0.00162865	0.000959779	0.00187784	0.00113243	0.00189353	0.00101284	0.00158393	0.000639717	0.00171735	0.000987971	0.00149966	0.000810536	0.000949766	0.00119916	0.000685617	0.00122195	0.00110321	0.001165	0.00143415	0.000801968	0.00204815	0.00111739	0.00158317	0.000810866	0.00137912	0.000883988	0.00144095	0.000618354	0.00148899	0.000652927
116	0.000955407	0.000667107	0.000772548	0.000737485	0.000931911	0.000628092	0.00128994	0.000679253	0.00145811	0.0007316	0.00148007	0.000665917	0.00131907	0.000346877	0.00141001	0.000613965	0.00109765	0.000534392	0.000658464	0.000852892	0.000562951	0.000792399	0.000937008	0.000762246	0.00107117	0.000416526	0.00187942	0.000632627	0.0012326	0.000419301	0.00114752	0.000413647	0.00115692	0.000209582	0.00150811	0.000266007
117	0.00107882	0.000967989	0.000901677	0.00104157	0.00103724	0.000939542	0.00153052	0.000893587	0.00189609	0.000803294	0.00185328	0.0009217	0.00153166	0.000569993	0.00170073	0.000835721	0.00140901	0.00073383	0.000967972	0.00105157	0.00074695	0.00112107	0.0011949	0.000959147	0.00160775	0.000665198	0.00227074	0.000971044	0.00171743	0.000562875	0.00132017	0.000695012	0.0014258	0.000465931	0.00149377	0.000534213
118	0.0013597	0.00111995	0.00133804	0.00124904	0.00116546	0.00106412	0.00187873	0.00110477	0.00230487	0.00114547	0.00214601	0.00109222	0.00192546	0.000744303	0.00199146	0.00107072	0.00174797	0.000887243	0.00132603	0.00136661	0.000939712	0.00122521	0.00149864	0.0011829	0.00193127	0.000847558	0.00287388	0.00111739	0.00191883	0.000830444	0.0016739	0.000925982	0.00163787	0.000521357	0.00194787	0.000595768
119	0.001215	0.00111387	0.00108424	0.00117799	0.00109677	0.00107796	0.00169196	0.00110162	0.00208588	0.00113243	0.00210942	0.0011569	0.00158741	0.000887237	0.00177964	0.00117332	0.00140113	0.00107645	0.00116824	0.00133539	0.000992283	0.00135863	0.0014356	0.00125152	0.00162353	0.000864136	0.0024682	0.00130336	0.00181813	0.000755394	0.00141702	0.00108556	0.00132734	0.000732672	0.00154635	0.000727672
120	0.000980941	0.000986225	0.000972921	0.000984734	0.00103724	0.00103298	0.00161916	0.00102282	0.00175374	0.000998822	0.00193012	0.0009658	0.00139574	0.000758248	0.00150138	0.00107733	0.00130654	0.000820764	0.00102866	0.00110266	0.000852093	0.00113084	0.00117198	0.00103373	0.00143415	0.000930448	0.00216663	0.00103202	0.00157198	0.000719501	0.00130333	0.000917583	0.00133112	0.000666853	0.00138861	0.000798021
121	0.00114266	0.00122632	0.00112431	0.00114957	0.00116546	0.00125099	0.00192937	0.00113629	0.00225377	0.00131167	0.00224114	0.00127744	0.00167802	0.00105109	0.00182948	0.00129578	0.00170855	0.000969064	0.00122286	0.00143757	0.00100981	0.00143673	0.00125221	0.00135593	0.00165114	0.00113768	0.00240716	0.00135824	0.00183678	0.000980544	0.00153915	0.00129554	0.00148639	0.000857382	0.00172321	0.00102226
122	0.000925617	0.00101662	0.000897224	0.000984734	0.00100976	0.000991451	0.00152419	0.000915651	0.00179389	0.000888023	0.00187524	0.0009658	0.00151075	0.000782651	0.00183364	0.000872128	0.00147996	0.000907699	0.000907284	0.00129566	0.000821426	0.00116338	0.00103443	0.00110533	0.00136708	0.00064862	0.00177172	0.00102897	0.00138551	0.000755394	0.00116015	0.00094278	0.00134249	0.000552535	0.00143641	0.000608959
123	0.00122352	0.00100142	0.000950657	0.00101315	0.00114256	0.00100875	0.00162549	0.00107325	0.00195813	0.00107052	0.00177279	0.0009364	0.0017303	0.000629259	0.00178795	0.00100452	0.00140901	0.000846333	0.000949766	0.0011651	0.000847712	0.00113084	0.00124648	0.0011471	0.00155646	0.000810257	0.00224561	0.00109604	0.00167268	0.000726027	0.00151388	0.000846192	0.00161136	0.000507501	0.00190007	0.000569387
124	0.000917105	0.00084946	0.000781454	0.000689172	0.00085864	0.000773435	0.00226808	0.000401878	0.00263335	0.000448085	0.00196306	0.000489515	0.0019847	8.19256e-05	0.00249399	0.000150595	0.00179132	0.000227564	0.000864803	0.000864245	0.000689998	0.000854229	0.00109174	0.000750313	0.00161958	0.000350213	0.00150605	0.00059909	0.00135567	0.000324673	0.00116015	0.000329658	0.00173254	0.00015762	0.00151289	0.0001385
125	0.000861781	0.000761323	0.000790359	0.000800008	0.000744155	0.000776896	0.0027714	0.000269495	0.00309323	0.000337286	0.00234725	0.000392494	0.00204046	6.44946e-05	0.00262274	0.000100948	0.0019608	0.000125288	0.000895146	0.000815995	0.000703141	0.00093233	0.00105163	0.000869647	0.00179318	0.000221733	0.00169273	0.000535065	0.00149739	0.000207203	0.00141702	0.000245669	0.00194083	7.79438e-05	0.00174233	0.000147293
126	0.000831991	0.000825146	0.000772548	0.000819902	0.000771631	0.000780356	0.00265111	0.000301014	0.00299103	0.000422014	0.00224114	0.000398374	0.00202304	3.31189e-05	0.00249399	0.000134046	0.00206721	0.000145743	0.000658464	0.000949393	0.000659332	0.000821687	0.000793735	0.0010039	0.0018997	0.000225877	0.00172504	0.000626529	0.00160928	0.000256149	0.00142545	0.000262467	0.00186509	7.79438e-05	0.00163239	0.000120912
127	0.00103627	0.0011625	0.00100409	0.00101884	0.000890696	0.00110219	0.00333486	0.00031047	0.00425387	0.000523037	0.00294001	0.000571836	0.00258761	6.44946e-05	0.00331217	0.00023665	0.00255199	0.000176426	0.00104687	0.00121903	0.000935331	0.00114385	0.000925547	0.00116798	0.00277164	0.000358502	0.00218458	0.000791165	0.00230297	0.00032141	0.00220028	0.000438844	0.00262249	0.000133371	0.00244022	0.000239626
128	0.00116819	0.00122936	0.00107979	0.00118935	0.00116546	0.0012683	0.00434782	0.000250583	0.00556781	0.000334027	0.00389867	0.000363094	0.00308596	7.1467e-05	0.00397668	0.000117497	0.00304465	7.415e-05	0.000967972	0.0017072	0.000970378	0.00153436	0.00134391	0.00134102	0.00347391	0.000263178	0.00288465	0.000708847	0.00279153	0.000226781	0.00256665	0.000333858	0.00302769	6.40871e-05	0.00298037	0.000213245
129	0.00123628	0.00139044	0.00103526	0.00116946	0.00108303	0.00123023	0.00256564	0.000877828	0.00337427	0.00102815	0.0026107	0.0010393	0.00269216	0.000252749	0.00344508	0.000494813	0.00236281	0.000452571	0.000986178	0.00142906	0.000939712	0.0014465	0.00122929	0.00149018	0.00216799	0.000702499	0.00191532	0.00113568	0.00172862	0.000690133	0.0017118	0.000699211	0.00242556	0.0003239	0.00221556	0.000393515
130	0.0007639	0.000882892	0.000821528	0.000879582	0.000767052	0.000956845	0.00149887	0.000761204	0.00162965	0.000741377	0.00164106	0.000789398	0.00167105	0.000336418	0.00177549	0.000587487	0.00133413	0.000585529	0.000634189	0.000991966	0.000602379	0.00089328	0.000730695	0.0010755	0.00122504	0.000607175	0.00140553	0.000772872	0.00124752	0.00057919	0.00107172	0.000573227	0.00127811	0.000344685	0.0011974	0.000499038
131	0.00111712	0.00111083	0.0011065	0.00103589	0.00108303	0.00110219	0.00252765	0.000527957	0.00289979	0.000578437	0.00236555	0.000630637	0.00215198	0.000134219	0.00261859	0.000239959	0.00197656	0.000191767	0.000895146	0.00129282	0.000795141	0.00111131	0.00100005	0.00123362	0.0020733	0.000288045	0.0019225	0.000724091	0.00172862	0.000340988	0.00160652	0.00031706	0.00190296	0.000109121	0.00193831	0.000213245
132	0.000870292	0.000767401	0.000790359	0.000782956	0.000812846	0.000953385	0.00218578	0.000348294	0.0026005	0.00035358	0.0019594	0.000424834	0.00181394	0.000116788	0.00221158	0.000157215	0.00173614	0.000145743	0.000646326	0.00103454	0.000729427	0.000981143	0.000965663	0.000953181	0.00174978	0.000275612	0.00175736	0.000730188	0.00170252	0.000327936	0.00156441	0.000321259	0.00172876	0.000105657	0.00184271	0.000239626
133	0.00131714	0.00110171	0.00112431	0.00104442	0.00111051	0.00129598	0.00303414	0.000364054	0.00356771	0.000422014	0.00258143	0.000515975	0.00234366	9.23842e-05	0.00292177	0.000167144	0.00228398	0.000140629	0.00102259	0.00124173	0.000904664	0.00136839	0.00123502	0.00125152	0.00212065	0.000263178	0.00241434	0.000830799	0.00212022	0.000324673	0.00198552	0.000296062	0.00209231	9.52647e-05	0.00229204	0.000169277
134	0.00108308	0.00111691	0.00100409	0.000990418	0.00115172	0.00109873	0.00369889	0.000231671	0.00458966	0.000311215	0.00334616	0.000395434	0.00257367	5.05499e-05	0.00328725	0.000100948	0.00238646	7.92638e-05	0.00101652	0.00118781	0.000944093	0.00135212	0.00116051	0.00133505	0.00316223	0.000370936	0.00244307	0.000849092	0.00304887	0.000402986	0.00231398	0.000325459	0.00352757	0.000171476	0.00321459	0.000226436
135	0.000666018	0.000721813	0.000701304	0.000723275	0.000776211	0.00073883	0.002936	2.99438e-05	0.00405313	7.00642e-05	0.00285585	9.2611e-05	0.00194985	5.2293e-06	0.00266427	2.81332e-05	0.00188985	7.67069e-06	0.000688808	0.000972099	0.000799522	0.000987652	0.000902623	0.000786113	0.00248757	8.91075e-05	0.00419145	0.000132623	0.00270948	9.62597e-05	0.00228029	9.02885e-05	0.00255053	2.25171e-05	0.00262186	5.05633e-05
136	2.12785e-06	1.51961e-06	6.67909e-06	1.42097e-06	2.28971e-06	1.73028e-06	1.58275e-06	1.57599e-06	1.82491e-06	1.6294e-06	1.8295e-06	1.47002e-06	1.7425e-06	1.7431e-06	2.0766e-06	1.65489e-06	1.97065e-06	2.5569e-06	9.10318e-06	1.41912e-06	2.19047e-06	1.6271e-06	2.86547e-06	4.47503e-06	1.97269e-06	6.2168e-06	5.38516e-06	1.5244e-06	5.59425e-06	1.63152e-06	2.10553e-06	2.09973e-06	1.89349e-06	1.73208e-06	2.39003e-06	6.59522e-06
137	0.000691553	0.000651911	0.000670135	0.000623807	0.000652567	0.000558881	0.00248334	2.99438e-05	0.00330492	4.39938e-05	0.00235823	4.85105e-05	0.00155605	8.71549e-06	0.00207452	1.15842e-05	0.00151149	2.81259e-05	0.000749496	0.000617318	0.00065057	0.000652469	0.000730695	0.000598162	0.00227452	3.93731e-05	0.00330828	7.77445e-05	0.00223956	3.7525e-05	0.00201921	5.66928e-05	0.00199763	3.29096e-05	0.00217254	2.85793e-05
138	0.000849014	0.000910244	0.000901677	0.000731801	0.000826584	0.000891094	0.00328104	2.36399e-05	0.00448381	6.35466e-05	0.00303514	6.90907e-05	0.00205092	1.56879e-05	0.00285117	1.4894e-05	0.00196474	1.78983e-05	0.00072522	0.00093804	0.000965997	0.000867246	0.00102297	0.000815947	0.0031859	8.4963e-05	0.00476945	0.000163111	0.00312719	8.97337e-05	0.00254559	8.60891e-05	0.0029103	3.29096e-05	0.00295647	5.9357e-05
139	0.000508557	0.000381421	0.000447499	0.000478868	0.000528922	0.000527736	0.00190405	1.73359e-05	0.0026808	2.4441e-05	0.00188256	2.49903e-05	0.00121801	1.7431e-06	0.00175472	4.96468e-06	0.00114101	1.27845e-05	0.000500675	0.000512303	0.000580475	0.000509283	0.000736426	0.000428111	0.00165904	5.18067e-05	0.00303902	6.85981e-05	0.00180694	6.36293e-05	0.00155178	3.98949e-05	0.00167953	2.94454e-05	0.00175667	3.73729e-05

## Sheet: Enrichment
Factor	Nr5a2	Nr5a2	Nr5a2	Nr5a2	Nr5a2	Nr5a2	Nr5a2	Nr5a2	Nr5a2	Nr5a2	Nr5a2	Nr5a2	Nr5a2	Nr5a2	Nr5a2	Nr5a2	Nr5a2	Nr5a2
Organism	human	human	human	human	human	human	human	human	human	mouse	mouse	mouse	mouse	mouse	mouse	mouse	mouse	mouse
Concentration (uM)	0	0	0	0.4	0.4	0.4	0.8	0.8	0.8	0	0	0	1	1	1	1.2	1.2	1.2
Replicate	1	2	3	1	2	3	1	2	3	1	2	3	1	2	3	1	2	3
insert_pos	hNR5A2_0uM_rep1	hNR5A2_0uM_rep2	hNR5A2_0uM_rep3	hNR5A2_0.4uM_rep1	hNR5A2_0.4uM_rep2	hNR5A2_0.4uM_rep3	hNR5A2_0.8uM_rep1	hNR5A2_0.8uM_rep2	hNR5A2_0.8uM_rep3	mNR5A2_0uM_rep1	mNR5A2_0uM_rep2	mNR5A2_0uM_rep3	mNR5A2_1uM_rep1	mNR5A2_1uM_rep2	mNR5A2_1uM_rep3	mNR5A2_1.2uM_rep1	mNR5A2_1.2uM_rep2	mNR5A2_1.2uM_rep3
1	0.0130136	-0.191563	0.0757908	6.33662	5.48003	5.82724	7.51205	6.84676	4.8704	0.0307569	-0.269584	0.16115	4.78006	4.6785	4.85362	4.71987	6.67114	6.14786
2	-0.197236	-0.315458	-0.0189443	5.80401	5.14756	4.46815	6.63716	8.34429	5.6417	-0.0310339	-0.175657	0.448231	4.20117	4.87718	4.41619	5.7319	5.9782	4.82974
3	0.205268	0.233971	-0.0630908	5.65536	5.11768	5.05552	8.16441	6.27078	5.41368	-0.195576	-0.394188	0.327729	4.5965	4.03334	4.83662	4.04439	5.73871	5.34038
4	0.103635	-0.0504885	0.169112	3.50163	3.66739	2.54522	5.69874	4.63042	4.13023	-0.568353	-0.615947	0.0833672	3.0156	0.996888	3.02534	2.92326	4.54422	3.84659
5	0.485701	0.64781	0.404157	1.59114	0.163488	0.315619	-0.000497837	0.327484	-0.375723	1.09641	0.428934	0.941837	-0.0710436	0.235782	0.192764	0.00397989	1.7135	1.70553
6	0.315298	-0.144886	0.131595	1.71734	1.8249	1.48429	4.13227	3.21143	3.13095	-0.151224	-0.919214	-0.0070646	1.84234	0.822146	1.87009	1.64177	3.21723	2.36251
7	0.989059	-0.16599	-0.188719	1.19689	0.758888	0.752458	3.19704	2.47871	2.08816	-0.584489	-0.588675	-0.00296477	1.06071	0.304989	1.80444	1.4759	2.82465	1.94336
8	0.192256	0.192197	0.509255	0.781503	0.945466	0.83763	2.64711	1.95354	1.65262	-0.344162	-0.831989	-0.0558995	1.31714	0.280274	1.30761	0.670968	2.41586	1.97529
9	0.291802	0.144699	0.404157	2.18339	2.02002	1.54265	4.14408	3.7647	2.97985	-0.160052	-0.853051	0.215122	2.74761	0.988544	2.59357	1.71526	4.2192	4.16371
10	0.0991703	0.121611	0.520021	4.06133	3.59781	2.5879	5.45762	5.26246	4.75356	0.168646	-0.0719638	0.374362	4.15502	2.1764	2.95628	3.30203	5.68605	5.77548
11	-0.0103367	0.237738	0.0434896	3.5655	3.29327	2.7915	4.30325	4.17415	3.76027	0.167344	0.0717158	0.587975	3.5356	2.78882	2.78818	3.19254	4.79661	4.14208
12	0.108466	-0.0628742	0.211956	3.42147	3.45507	2.70765	5.73346	4.36947	3.68276	-0.268325	-0.47334	0.132546	4.23524	1.6947	3.8736	3.06414	5.00348	4.6958
13	0.0421913	0.230216	0.102351	2.97474	2.2893	1.86125	5.32246	3.95828	4.2344	-0.132485	-0.836769	0.251717	4.04606	1.36392	2.61876	2.23641	4.48854	3.93021
14	-0.0714841	-0.22227	0.0961756	2.05144	1.7326	1.22158	4.31862	3.3384	2.67072	-0.280475	-0.786157	-0.120248	3.14443	0.757278	1.82138	1.60656	3.97808	3.14749
15	0.0464512	0.106349	0.0948876	0.905401	0.721353	0.621755	1.67941	0.901646	0.789492	-0.187305	-0.704528	-0.0452566	1.23394	0.548547	1.13856	0.475892	1.72732	1.78402
16	-0.0730031	0.210557	0.158274	1.16475	0.756766	1.00936	2.09841	1.27962	1.17922	0.46517	0.46239	1.02283	1.40235	1.65022	1.47079	0.970914	2.16096	2.3082
17	0.353116	0.294841	0.533717	1.41858	1.03944	0.96915	2.33122	2.07728	1.4829	0.529898	0.343837	0.669172	1.8711	1.34541	1.21959	1.01258	2.60777	2.31805
18	-0.0185897	0.265939	0.227163	1.18999	0.756458	0.848319	2.16878	1.51375	1.40781	0.504613	0.344665	1.15964	1.46136	1.30779	1.14734	1.2675	3.04117	1.99504
19	0.0484214	-0.027095	0.404157	0.910597	0.413811	0.824035	1.85984	1.33175	0.854913	-0.0410934	-0.295522	0.211677	1.7213	0.94775	1.11972	0.321685	1.73127	1.80155
20	-0.154704	-0.271975	0.438441	0.395174	0.304927	0.628777	1.50401	0.92757	0.827864	-0.0489218	-0.576887	0.382089	1.25891	0.346498	1.26949	0.381736	1.42797	1.47361
21	-0.0841226	0.129452	0.470569	0.523377	0.28489	0.763078	1.57029	0.909953	0.762483	-0.106107	-0.553555	0.351822	1.554	0.575379	1.08811	0.407485	1.4463	1.3988
22	0.124686	-0.20674	0.0503978	0.371854	0.190236	0.671823	1.33569	0.774106	0.943931	-0.388174	-0.518249	-0.174474	0.922949	0.418079	0.967537	0.103335	1.07545	0.914585
23	0.212583	-0.215811	-0.184294	0.525884	0.438245	0.7989	2.55583	1.68987	1.18038	-0.299968	-0.590526	-0.141304	1.56242	1.33681	1.85916	1.44455	2.41993	2.60504
24	-0.0337395	-0.0445779	-0.247919	0.279979	0.180342	0.246042	1.19994	0.601982	0.315576	-0.337804	-0.53462	-0.356027	0.647071	0.0704738	0.694586	0.226746	1.02162	0.67641
25	0.0839432	-0.208651	-0.299889	0.468786	0.461519	0.515257	1.01091	0.81239	0.301993	-0.569221	-0.170789	-0.4737	0.583558	0.436777	0.88725	0.0665343	1.05062	0.645278
26	0.0641992	-0.22088	-0.222225	0.562896	0.244378	0.301335	0.723804	0.543462	0.636691	-0.246235	-0.400953	0.0169389	0.45865	0.523179	0.73689	0.380374	0.870087	0.729436
27	0.230212	0.0329708	-0.0161486	0.5846	0.278376	0.364676	1.00315	0.847758	0.674795	-0.191059	-0.226528	0.045873	0.415773	0.432353	0.477159	0.168008	1.04369	0.512464
28	0.196195	-0.0351281	0.201341	0.325467	0.408862	0.607929	0.937084	0.753795	0.40019	-0.338944	-0.295652	-0.0273103	0.713705	0.283042	0.721287	0.336764	1.26788	0.55588
29	0.402312	0.080699	0.12215	0.47691	0.590081	0.650277	1.06695	0.75798	0.510392	-0.0398408	-0.200394	0.138205	0.967121	0.636529	0.687448	0.195067	1.08568	0.711371
30	0.101558	0.171799	0.0506382	0.536058	0.505354	0.651391	1.2279	0.874732	0.25872	-0.0847131	-0.507017	0.0785913	0.796538	0.627863	0.694292	0.278207	0.968553	0.906995
31	0.299133	0.0133269	0.0672588	0.35131	0.622736	0.684665	1.09473	0.773315	0.66753	-0.218101	-0.277129	-0.263972	0.561537	0.610378	0.586356	0.290996	0.962529	0.922806
32	0.452911	0.133613	0.295808	0.783498	0.900454	0.895489	2.32801	1.82118	1.30379	-0.165175	-0.468067	-0.0863261	1.18849	1.03333	1.54049	0.653982	2.34079	2.09174
33	0.299956	0.0232063	0.187555	0.866911	1.08425	0.912957	3.15642	2.44497	1.838	-0.0958512	-0.540099	0.208588	1.43908	1.49655	1.42506	1.28323	3.03853	2.41762
34	0.149652	0.0416581	-0.0606836	0.402104	0.719645	0.82034	1.80439	1.27488	0.876995	-0.424136	-0.324287	0.0480526	0.65972	1.02902	0.997585	0.443918	1.23138	1.41653
35	0.318314	0.033159	-0.171853	0.403548	0.584772	0.638591	1.04868	0.683143	0.348885	-0.0959945	-0.569309	-0.0351639	0.47038	0.911453	1.00503	0.329404	1.21274	0.981226
36	0.173017	0.0702645	-0.022749	0.518381	0.564026	0.758545	1.05784	0.811792	0.561366	-0.485929	-0.160482	-0.104681	0.662833	0.863288	0.957372	0.226082	1.19096	0.893557
37	0.215094	0.107433	0.066462	0.546322	0.704789	0.632737	0.971678	0.409594	0.783933	-0.309163	-0.603921	-0.223168	0.849746	0.842246	1.0597	0.33213	0.690627	0.615454
38	0.290641	0.45803	0.207121	0.549199	0.617333	0.991905	1.32032	0.908863	0.326649	-0.158772	-0.484651	-0.01404	0.800352	1.11252	1.02912	0.387189	0.774023	0.724236
39	0.111794	0.0965064	-0.179714	0.492237	0.628058	0.830404	1.06204	0.684981	0.600678	-0.179514	-0.548916	0.0739883	0.635612	0.91096	0.875435	0.101915	1.02538	0.986098
40	0.148775	0.14367	-0.0404647	0.389437	0.486584	0.549529	0.964192	0.656487	0.459572	-0.453883	-0.552184	-0.0597611	0.509187	0.670655	0.585792	0.283941	1.08161	0.752277
41	0.302619	-0.0110292	-0.0962149	0.882419	0.930403	0.696223	3.03943	2.08283	1.7044	-0.282864	-0.682013	-0.0854038	1.25526	0.788221	1.14332	0.986523	2.9568	1.67327
42	0.206941	0.175588	-0.532943	1.34803	1.23653	0.955061	3.68314	2.51301	2.02181	-0.118681	-0.36257	-0.256102	1.49717	1.02765	1.2373	1.16003	2.89116	2.16255
43	0.0200378	-0.29054	0.0246641	1.15888	0.98881	0.742396	3.41511	2.59089	1.73641	-0.80986	-0.737151	-0.186854	0.986469	1.0058	1.05055	0.532604	2.71571	1.41282
44	0.166853	0.00972344	-0.177454	0.99264	0.881293	0.827293	3.2911	2.23587	1.71522	-0.474796	-0.562554	-0.181478	0.865868	0.813431	0.84255	0.65451	2.18067	1.09178
45	0.152445	-0.00034675	-0.112485	0.43956	0.570744	0.699297	1.18371	0.571074	0.528846	-0.407088	-0.420873	-0.130741	0.556434	0.901274	0.662764	0.0532105	0.986237	0.974785
46	0.158086	0.088289	-0.0194236	0.637807	0.578021	0.684563	1.02155	0.654039	0.568979	-0.308328	-0.514194	-0.0344984	0.667279	0.785628	0.902538	0.298427	0.979364	0.676125
47	0.265489	-0.00369553	0.161699	0.896297	0.688435	0.935347	1.21758	1.11031	0.697934	-0.575032	-0.507027	-0.00825016	1.13434	1.0727	1.53116	0.655448	1.10233	1.44131
48	0.651057	-0.0268981	0.433245	0.737329	0.835094	0.902737	1.08757	0.905549	0.606379	-0.360938	-0.446536	-0.294271	0.970547	1.0354	1.19096	0.175933	0.977287	1.29231
49	0.513807	-0.257101	0.263524	0.618104	0.829155	0.887127	1.50814	1.09432	0.812797	-0.476988	-0.260603	-0.00594838	1.18997	1.01536	1.26753	0.624064	1.32429	1.3767
50	0.219626	-0.164618	0.251753	0.634206	0.624218	0.38423	1.20637	0.924392	0.844943	-0.291426	-0.285878	0.213358	0.983798	1.1259	0.980385	0.590312	1.17366	1.27225
51	0.317702	-0.224916	-0.187014	0.404659	0.290034	0.52605	0.918854	0.505327	0.361242	-0.279769	-0.32087	0.045342	0.642511	0.588249	0.6645	0.110166	0.774056	0.817334
52	0.46205	0.120322	0.457315	1.09643	0.621656	1.11995	1.10727	0.852784	0.789577	-0.117614	-0.104414	0.162827	1.00309	1.01274	0.958985	0.579095	1.49557	1.40502
53	0.347096	0.13111	-0.16919	0.559674	0.872769	0.813224	1.3942	1.04914	0.657374	-0.0741744	-0.314093	0.10557	0.71645	1.183	1.17733	0.804765	1.4413	1.27365
54	0.168844	0.0496026	-0.239467	0.922064	1.01545	1.20484	1.34346	1.14487	0.489464	-0.190471	-0.252969	-0.0146946	0.694849	1.11799	0.944035	0.681291	1.2698	1.05195
55	0.417193	0.146666	-0.0045828	0.79837	0.914773	1.04606	1.56612	1.15136	0.891332	-0.21618	-0.331634	-0.161145	0.954592	1.25391	1.02697	0.763682	1.19377	0.914398
56	0.154634	-0.0136551	-0.131254	0.462492	0.577194	0.843309	0.983116	0.563626	0.505242	-0.276707	-0.522369	0.0267718	0.511372	0.812684	0.638932	0.16468	0.557046	0.629336
57	0.359982	-0.0339109	-0.211813	0.377591	0.659938	0.665464	0.879017	0.539731	0.236702	-0.388174	-0.531581	-0.202471	0.418373	0.784206	0.686467	0.191448	0.655635	0.663948
58	-0.0368824	0.0261854	-0.100538	0.470812	0.601254	0.709616	0.851288	0.670086	0.432131	-0.552328	-0.096694	0.151126	0.712931	1.02409	0.918288	0.452871	0.763204	1.02546
59	0.666841	0.330952	0.480682	0.850361	0.872285	1.08528	1.35429	0.591137	0.814429	-0.0206746	-0.294159	0.230945	0.728902	1.1491	1.20187	0.332515	0.730376	1.40621
60	0.270376	-0.0387196	-0.146754	0.653628	0.444145	0.516272	1.21628	0.568492	0.672084	-0.364943	-0.203231	-0.00481895	0.584723	0.895019	0.871168	0.182686	0.762162	0.773288
61	0.396386	-0.0533108	-0.0445108	0.497486	0.447218	0.8268	1.01334	0.611917	0.471497	-0.26305	-0.43607	-0.365719	0.599917	0.949227	1.10663	0.453636	1.05401	0.828142
62	0.20985	0.0161263	0.343111	0.85039	0.789333	1.08194	1.66303	1.17007	0.893657	-0.226283	-0.470137	-0.23075	1.47751	1.09904	1.43696	0.387232	1.67844	1.74491
63	0.152157	-0.0991286	0.123514	0.717466	0.790009	1.04201	1.67272	0.832853	0.754951	-0.408977	-0.536616	-0.202808	1.34802	1.23856	1.31578	0.354608	1.52902	1.40761
64	0.180573	-0.0470585	0.153383	0.750802	0.862604	1.00007	1.28426	0.741928	0.464169	-0.36699	-0.111443	0.0965221	1.14013	1.2792	1.40009	0.292431	1.17106	1.51208
65	0.081714	-0.211694	0.256913	0.937887	0.696829	1.23165	1.17886	0.805288	0.688143	-0.464901	-0.594449	-0.186246	1.50507	1.19291	1.4396	0.487247	1.39363	1.55201
66	0.254943	0.169548	0.278899	1.2446	1.01493	1.26252	1.65594	0.800756	0.688755	-0.201002	-0.203453	0.183012	2.14507	1.76465	1.61759	0.469081	1.31261	1.65594
67	-0.105526	0.0322513	0.389838	0.97016	0.647578	1.25203	1.1291	0.640384	0.64834	-0.261546	-0.534431	0.0756631	1.34192	1.50234	1.65596	0.338	1.10331	1.43865
68	-0.133864	-0.0558754	0.154471	0.417751	0.572789	0.863107	0.959067	0.645168	0.270168	-0.481192	-0.512438	-0.356223	1.10219	0.928959	1.56831	0.151616	0.586931	0.889999
69	-0.0541091	0.0218753	0.181171	0.62832	0.566962	0.953974	1.13488	0.709225	0.467333	-0.398355	-0.669339	-0.301098	1.14113	1.0315	1.53267	0.29883	1.03626	1.28023
70	0.1344	-0.127213	0.340732	1.44926	0.831715	1.19128	1.64355	1.15036	1.02625	-0.141169	-0.0478567	0.0328378	1.88926	1.65792	1.79716	0.566673	1.53866	2.42391
71	0.0800381	-0.101447	0.0254295	1.06082	0.815953	1.27624	1.78653	1.05821	0.538096	0.0166377	-0.192705	0.222302	1.73875	1.66524	1.64591	0.598477	1.56434	2.19022
72	-0.100173	-0.407594	0.355523	0.912639	0.761353	0.941401	1.61211	0.892242	0.505632	-0.194969	-0.263235	-0.0324759	1.38613	1.45161	1.64904	0.544715	1.40283	1.85819
73	0.014996	-0.075098	0.160834	1.08038	1.08159	1.18989	1.99839	0.957639	0.885707	0.314002	-0.0756435	0.296403	1.64024	1.69084	1.53532	0.71174	1.92046	1.8991
74	-0.0394633	0.0902475	0.198362	1.23773	0.985126	1.17707	2.04446	0.827881	0.751814	0.0708217	-0.138042	0.306459	1.48224	1.7806	1.57075	0.469965	1.88786	1.81201
75	-0.0653138	-0.0851078	0.00968128	1.22187	0.981068	1.27492	1.81406	1.03662	1.01251	0.0297153	-0.0640359	0.103695	1.81699	1.76659	1.5772	0.59876	1.57342	1.89788
76	-0.0741077	0.306773	-0.0186754	1.86095	1.03554	1.3081	2.50088	1.33385	1.64933	0.735041	1.41706	1.02906	1.95002	2.4622	1.73606	1.52335	3.01324	1.94391
77	-0.115573	0.241955	0.35449	1.49469	1.10454	1.28663	2.00317	1.25827	1.19019	0.235646	0.737966	0.856161	1.8904	1.96203	1.61972	1.14795	2.09776	1.87169
78	0.0870542	0.446567	0.376742	1.82201	1.24213	1.04749	2.49413	1.59885	1.22842	0.73384	1.14815	0.957226	1.78768	1.986	1.66007	1.59314	2.90414	1.90537
79	0.28588	0.132016	0.393684	1.49139	0.92503	1.12853	1.80134	0.943583	1.23612	0.510311	0.546666	0.17278	1.68329	2.00241	1.334	0.537103	1.5476	1.78264
80	0.090201	-0.278035	0.086755	0.816945	0.708484	1.08357	1.26649	0.526284	0.503456	-0.554456	-0.0871012	-0.142665	1.61966	1.30285	1.77021	0.443359	1.11956	1.20831
81	-0.0835718	-0.114649	0.114651	0.70683	0.739271	0.774387	0.898573	0.839263	0.579313	-0.325823	-0.461891	-0.439797	1.05259	1.03018	1.46682	0.439159	1.13959	1.28459
82	0.174181	-0.125452	-0.247268	0.392975	0.501598	0.709706	0.96305	0.513375	0.425731	-0.731792	-0.337894	-0.198522	0.537511	0.827937	0.784201	0.183974	0.992884	1.01069
83	0.230299	0.0531021	-0.126856	0.374408	0.547782	0.652178	1.18282	0.83042	0.370716	-0.282793	-0.451124	-0.436019	0.588202	0.887545	0.645364	0.402819	0.925626	0.751114
84	0.229827	-0.182472	-0.268056	0.36198	0.292596	0.46607	0.98811	0.739478	0.174035	-0.667692	-0.556852	-0.478547	0.454585	0.821365	0.584284	0.435951	0.972255	0.860677
85	0.204203	-0.132759	-0.0919363	0.623074	0.470739	0.394407	1.23799	0.567672	0.462844	-0.664893	-0.250564	-0.114306	0.512754	0.923284	0.930998	0.215053	0.915691	1.11256
86	0.0819979	-0.175552	-0.228885	0.430189	0.413432	0.575927	1.02818	0.541609	0.433014	-0.446694	-0.520792	-0.322758	0.411673	0.953277	0.72439	0.259469	0.676027	0.608341
87	0.0781854	-0.0294047	0.0621299	0.213849	0.403504	0.550455	0.825784	0.60116	0.375778	-0.149346	-0.225767	-0.249461	0.353411	0.831968	0.83993	0.285716	0.541958	0.476638
88	0.130531	-0.0682996	-0.0720655	0.303385	0.415415	0.524813	0.97682	0.738553	0.19267	-0.141781	-0.268464	-0.15693	0.432674	0.725956	1.10274	0.184091	0.829918	0.829198
89	0.223061	0.274829	0.206153	0.207561	0.194331	0.615925	0.995106	0.374855	0.605485	-0.333303	-0.506419	0.218355	0.598415	0.759001	0.764328	0.152079	0.771629	0.798199
90	0.276322	0.0782442	-0.193557	0.245513	0.457735	0.428356	1.07074	0.76668	0.626342	-0.29782	-0.631607	0.239742	0.383879	0.641333	0.894805	0.0893398	0.74953	0.720611
91	0.315532	0.144301	0.4324	0.386561	0.394675	0.787771	1.10142	0.550711	0.480817	-0.332202	-0.498281	0.115007	0.445452	0.947891	1.08931	0.214351	0.952663	1.07017
92	0.192037	-0.00621968	0.311575	0.336084	0.501334	0.971363	1.04868	0.564849	0.520834	-0.602025	-0.447653	0.137849	0.531621	1.06573	1.01671	0.458546	1.10565	1.14999
93	0.383521	0.0996659	0.496627	0.552318	0.274698	0.977016	1.20197	0.735224	0.589952	-0.120457	-0.285835	0.428995	0.635225	1.17229	1.09335	0.177072	1.17781	1.26874
94	0.252973	0.0526513	0.0490625	0.340594	0.667961	1.10815	1.95462	1.10075	1.02979	-0.133457	-0.18189	-0.0244795	0.948675	1.09571	1.14901	0.311443	1.95182	1.38744
95	-0.0359497	0.0510084	-0.188704	0.657803	0.703026	0.912151	2.51494	1.72948	1.35062	-0.127299	-0.50881	-0.0757447	0.610338	0.854306	1.23529	0.41098	1.96817	1.49908
96	0.198944	-0.0742235	0.0135553	0.478609	0.412309	0.675349	1.75485	1.02737	0.700741	-0.395169	-0.544882	0.12605	0.588616	0.857359	1.26174	0.300572	1.32857	1.50511
97	0.296139	0.221184	-0.188855	0.190003	0.180288	0.46936	1.08717	0.78961	0.349325	-0.263541	-0.393862	0.218891	0.283823	0.582331	0.682689	0.307515	0.852624	0.749074
98	0.0744336	0.164795	-0.202831	0.346052	0.566735	0.430702	0.921757	0.718766	0.461235	-0.460807	-0.481641	-0.155345	0.415243	0.733498	0.692674	0.163905	0.726178	0.781221
99	0.328067	-0.249408	-0.16514	0.162811	0.302316	0.228729	1.13903	0.384847	0.109704	-0.303087	-0.623917	-0.0134695	0.534307	0.680684	0.579788	0.0280756	0.892196	0.484023
100	-0.145406	-0.462573	-0.0578324	0.246564	0.44516	0.471833	0.97063	0.596371	0.399114	-0.456021	-0.249527	-0.347067	0.415281	0.561462	0.547589	-0.182769	0.776446	0.870223
101	-0.00957023	-0.155352	-0.19434	1.07231	0.889709	0.978699	3.38099	2.12203	1.63322	-0.524132	-0.524095	0.0117656	0.818839	0.98325	1.13618	0.867858	2.44393	1.1054
102	0.0460308	-0.149547	-0.235205	0.297432	0.435605	0.516203	1.06707	0.612958	0.373929	-0.37411	-0.50078	-0.039758	0.389336	0.773439	0.365384	0.046957	1.19686	0.729301
103	-0.0123773	-0.111867	-0.249694	0.364825	0.303213	0.743886	1.25818	0.668521	0.419879	-0.194777	-0.630105	-0.007841	0.41356	0.783955	0.495492	0.454436	1.02563	0.812093
104	0.152091	-0.154487	0.0454167	0.629854	0.71266	0.601066	1.44406	0.925105	0.718004	-0.131527	-0.591116	0.121463	0.685312	0.856033	0.87647	0.518277	0.971387	0.801787
105	0.1398	0.00672699	0.00730391	0.685602	0.953861	0.801589	2.02936	1.49505	1.1146	-0.475799	-0.436962	-0.0179735	0.525154	1.10686	0.716423	0.49467	1.64471	1.13143
106	0.194949	-0.124468	-0.276526	0.624263	0.888075	0.814697	2.70356	1.57051	1.24688	-0.370964	-0.639237	0.0910227	0.615736	0.909882	0.796747	0.764419	1.66655	1.25112
107	-0.0509233	-0.0637754	-0.122684	0.692066	0.642142	0.813218	1.13775	0.61944	0.441171	-0.368758	-0.676813	-0.177611	0.614224	1.04532	0.850658	0.36655	1.12225	1.01216
108	0.0700367	-0.00132234	-0.183777	0.725022	0.599587	0.887919	1.10276	0.870181	0.633519	-0.419765	-0.532412	-0.155564	0.365268	0.91116	0.799388	0.4608	1.01397	0.97085
109	-0.100023	-0.023674	-0.407627	0.597444	0.76769	0.807166	1.30347	0.910594	0.599389	-0.503088	-0.534614	-0.0237947	0.721436	0.836289	0.923401	0.289434	1.12138	0.747638
110	-0.00116352	0.328237	0.341519	0.777138	0.920547	1.03355	1.1393	0.864659	0.813724	-0.0652608	-0.29215	0.337246	0.782064	0.966197	1.1189	0.52647	1.10992	1.24974
111	0.291472	0.34322	0.297044	0.976103	0.753357	0.837398	1.35657	0.965839	0.70686	-0.0769634	-0.463026	0.497967	1.16392	1.27228	1.30001	0.671405	1.18607	1.19202
112	0.0744336	0.21198	0.0473109	0.817638	0.813764	0.926766	1.07007	0.831697	0.706874	0.0429312	-0.529562	0.332231	0.777761	1.26472	0.941436	0.342424	0.92662	0.99003
113	0.208072	-0.139605	-0.0255958	0.803063	0.808721	0.899699	1.15862	0.918984	0.609233	-0.304814	-0.390308	0.155866	0.366165	0.813983	0.833901	0.513999	1.25647	0.837498
114	0.294095	0.0206424	-0.0517425	0.623956	0.769209	0.811964	1.55502	1.02599	0.798774	-0.143002	-0.723769	0.263295	0.44664	0.921915	1.07474	0.844969	1.25389	1.13725
115	0.21297	-0.231657	-0.191098	0.762904	0.729646	0.902674	1.308	0.797641	0.88769	-0.336379	-0.833716	-0.0786267	0.838578	0.874196	0.965283	0.641655	1.22051	1.18934
116	0.518196	0.0670107	0.569217	0.925287	0.994968	1.15225	1.92703	1.19948	1.03845	-0.37326	-0.493219	0.297805	1.36271	1.57086	1.55565	1.47204	2.4647	2.5032
117	0.156394	-0.208082	0.142716	0.776342	1.23902	1.00772	1.42607	1.02506	0.941169	-0.119507	-0.585798	0.317066	1.27318	1.22555	1.60937	0.925614	1.61358	1.48347
118	0.279853	0.0993114	0.131237	0.766008	1.00875	0.974388	1.37124	0.895249	0.978275	-0.0434924	-0.382738	0.341327	1.18816	1.36287	1.20827	0.854156	1.65148	1.70908
119	0.125379	-0.119641	0.024951	0.619072	0.881229	0.866576	0.839288	0.600994	0.380306	-0.192926	-0.453331	0.197977	0.909801	0.921217	1.26715	0.384422	0.857296	1.0875
120	-0.00775039	-0.0174125	0.00593758	0.662691	0.812137	0.998897	0.880289	0.478822	0.670712	-0.100219	-0.408308	0.181083	0.624196	1.06998	1.12752	0.506286	0.997205	0.799139
121	-0.101945	-0.0320467	-0.102173	0.763802	0.780938	0.810973	0.67488	0.497614	0.818111	-0.233372	-0.508712	-0.11481	0.537378	0.825594	0.905523	0.248581	0.793803	0.753339
122	-0.135289	-0.134266	0.026401	0.735172	1.01442	0.957278	0.948819	1.07209	0.705271	-0.514059	-0.502118	-0.0956373	1.07565	0.783945	0.875114	0.299317	1.28077	1.23805
123	0.288985	-0.0918564	0.179701	0.598884	0.871173	0.920823	1.4593	0.831801	0.735389	-0.294809	-0.415745	0.119869	0.941813	1.0348	1.20407	0.839192	1.6668	1.73857
124	0.110541	0.181296	0.150773	2.49664	2.55506	2.00368	4.59847	4.04971	2.97668	0.000929801	-0.308031	0.54107	2.20932	1.32992	2.06195	1.81527	3.45837	3.44935
125	0.178813	-0.0175063	-0.0621183	3.36229	3.19707	2.58023	4.98357	4.69939	3.96812	0.133563	-0.407027	0.274122	3.01563	1.66157	2.85334	2.52808	4.63809	3.56426
126	0.0119177	-0.0858261	-0.0162214	3.13869	2.82528	2.49204	5.93273	4.21765	3.82619	-0.527901	-0.317586	-0.338883	3.07216	1.46118	2.65136	2.44121	4.58067	3.75495
127	-0.165837	-0.0210361	-0.307366	3.4251	3.02379	2.36215	5.3263	3.80695	3.85449	-0.219652	-0.290354	-0.335641	2.95068	1.4653	2.84101	2.32591	4.29742	3.34815
128	-0.0736322	-0.139433	-0.12199	4.11693	4.05907	3.42457	5.4323	5.08087	5.35969	-0.818598	-0.661017	0.00310422	3.72245	2.02485	3.62168	2.94258	5.56204	3.8049
129	-0.169532	-0.175852	-0.183852	1.54731	1.71452	1.32882	3.41298	2.79958	2.38429	-0.535142	-0.622271	-0.27767	1.62579	0.75403	1.32468	1.29171	2.9047	2.49318
130	-0.208853	-0.098509	-0.318961	0.977516	1.13628	1.05581	2.31243	1.59559	1.18808	-0.645379	-0.56844	-0.557665	1.01265	0.862809	1.10695	0.902745	1.89066	1.26269
131	0.00814735	0.0951366	-0.0252957	2.25931	2.32572	1.90729	4.00301	3.44793	3.36556	-0.530326	-0.482982	-0.302823	2.84756	1.40874	2.34183	2.34111	4.12424	3.18422
132	0.181519	0.0135763	-0.230076	2.64977	2.87868	2.20544	3.95717	3.81427	3.57438	-0.678655	-0.427701	0.0187701	2.66646	1.26707	2.37618	2.28381	4.03227	2.94297
133	0.25766	0.106349	-0.222824	3.05906	3.07963	2.32279	4.66497	4.12768	4.02158	-0.280124	-0.59703	-0.0191455	3.01039	1.53906	2.70716	2.74554	4.45701	3.75917
134	-0.0443773	0.0197784	0.0679593	3.99694	3.8824	3.081	5.66998	5.02519	4.91206	-0.224656	-0.518226	-0.202128	3.0917	1.5247	2.91947	2.82983	4.36259	3.82746
135	-0.116064	-0.0445043	0.0712067	6.61545	5.85422	4.94659	8.54253	6.56533	7.9447	-0.497002	-0.304866	0.199386	4.80304	4.98205	4.81494	4.65853	6.82363	5.69636
136	0.485701	2.23277	0.404157	0.00617486	0.163488	0.315619	-0.000497837	0.327484	-0.375723	2.68137	0.428934	-0.643125	-1.65601	1.82074	1.77773	0.00397989	0.128539	-1.46439
137	0.0851634	0.103352	0.223585	6.37388	6.23117	5.60326	7.48009	7.48447	5.74793	0.279906	-0.00420491	0.288732	5.85221	5.4112	5.89922	5.15448	5.92364	6.24827
138	-0.100466	0.301159	-0.108416	7.11679	6.14077	5.45713	7.03048	7.58068	6.77837	-0.37123	0.155578	0.326221	5.22872	4.8699	5.12307	4.88603	6.46651	5.63831
139	0.415025	-0.0977435	0.00324107	6.77916	6.77722	6.23518	9.44865	8.46533	6.47977	-0.0331227	0.188764	0.782555	5.00106	5.4693	4.82772	5.28157	5.83387	5.55471

## Sheet: avg enrichment
Factor	Nr5a2	Nr5a2	Nr5a2	Nr5a2	Nr5a2	Nr5a2
Organism	human	human	human	mouse	mouse	mouse
Concentration (uM)	0	0.4	0.8	0	1	1.2
insert_pos	hNR5A2_0uM	hNR5A2_0.4uM	hNR5A2_0.8uM	mNR5A2_0uM	mNR5A2_1uM	mNR5A2_1.2uM
1	-0.0342529	5.8813	6.40973	-0.0258922	4.77073	5.84629
2	-0.177213	5.13991	6.87439	0.0805133	4.49818	5.51328
3	0.125383	5.27619	6.61629	-0.087345	4.48882	5.04116
4	0.0740862	3.23808	4.81979	-0.366978	2.34594	3.77136
5	0.512556	0.690082	-0.0162456	0.822394	0.119168	1.141
6	0.100669	1.67551	3.49155	-0.359168	1.51153	2.40717
7	0.21145	0.902745	2.58797	-0.392043	1.05672	2.0813
8	0.297902	0.854866	2.08442	-0.410684	0.96834	1.68737
9	0.280219	1.91535	3.62955	-0.265994	2.10991	3.36606
10	0.246934	3.41568	5.15788	0.157015	3.0959	4.92119
11	0.090297	3.21675	4.07922	0.275679	3.03753	4.04374
12	0.0858491	3.19473	4.59523	-0.20304	3.26785	4.25447
13	0.12492	2.3751	4.50505	-0.239179	2.67625	3.55172
14	-0.0658594	1.66854	3.44258	-0.395627	1.9077	2.91071
15	0.0825625	0.749503	1.12352	-0.312363	0.973685	1.32908
16	0.0986093	0.976961	1.51908	0.650129	1.50779	1.81336
17	0.393891	1.14239	1.9638	0.514302	1.4787	1.97947
18	0.158171	0.931589	1.69678	0.66964	1.3055	2.10124
19	0.141828	0.716148	1.34883	-0.0416462	1.26292	1.28483
20	0.00392084	0.442959	1.08648	-0.08124	0.958299	1.09444
21	0.171966	0.523782	1.08091	-0.102613	1.07249	1.0842
22	-0.010552	0.411304	1.01791	-0.360299	0.769522	0.69779
23	-0.0625073	0.587676	1.8087	-0.343933	1.58613	2.15651
24	-0.108746	0.235454	0.705833	-0.409484	0.47071	0.641593
25	-0.141532	0.481854	0.70843	-0.40457	0.635862	0.587477
26	-0.126302	0.369536	0.634652	-0.210083	0.572906	0.659966
27	0.0823447	0.409217	0.8419	-0.123905	0.441762	0.57472
28	0.120802	0.447419	0.697023	-0.220636	0.572678	0.720173
29	0.20172	0.572423	0.778441	-0.0340102	0.763699	0.664038
30	0.107998	0.564267	0.787117	-0.171046	0.706231	0.717919
31	0.126573	0.552904	0.845191	-0.253067	0.58609	0.725444
32	0.294111	0.859814	1.81766	-0.239856	1.2541	1.69551
33	0.170239	0.954705	2.47979	-0.142454	1.45356	2.24646
34	0.0435422	0.647363	1.31876	-0.233457	0.895443	1.03061
35	0.0598732	0.542304	0.69357	-0.233489	0.79562	0.841124
36	0.0735107	0.613651	0.810333	-0.250364	0.827831	0.7702
37	0.129663	0.627949	0.721735	-0.378751	0.917229	0.54607
38	0.318597	0.719479	0.851942	-0.219154	0.980664	0.628482
39	0.00952865	0.650233	0.782568	-0.218147	0.807336	0.704465
40	0.0839932	0.475183	0.693417	-0.355276	0.588545	0.705941
41	0.0651251	0.836348	2.27555	-0.350094	1.06227	1.8722
42	-0.0501378	1.17988	2.73932	-0.245784	1.25404	2.07125
43	-0.081946	0.963361	2.5808	-0.577955	1.01427	1.55371
44	-0.000292587	0.900408	2.41406	-0.406276	0.840617	1.30899
45	0.0132043	0.569867	0.761209	-0.319567	0.706824	0.671411
46	0.0756505	0.633464	0.748189	-0.285673	0.785148	0.651305
47	0.141164	0.840027	1.00861	-0.363436	1.24607	1.06636
48	0.352468	0.825053	0.8665	-0.367248	1.06564	0.815176
49	0.17341	0.778129	1.13842	-0.247846	1.15762	1.10835
50	0.102254	0.547551	0.991902	-0.121315	1.03003	1.01207
51	-0.0314094	0.406915	0.595141	-0.185099	0.631753	0.567185
52	0.346562	0.94601	0.916543	-0.0197336	0.991604	1.1599
53	0.103005	0.748556	1.03357	-0.0942325	1.0256	1.17324
54	-0.00700672	1.04745	0.992598	-0.152712	0.918956	1.00102
55	0.186425	0.919733	1.20293	-0.23632	1.07849	0.957285
56	0.00324154	0.627665	0.683995	-0.257435	0.654329	0.450354
57	0.038086	0.567665	0.551817	-0.374075	0.629682	0.503677
58	-0.0370782	0.593894	0.651168	-0.165965	0.885102	0.747179
59	0.492825	0.935976	0.919953	-0.0279628	1.02662	0.823035
60	0.0283007	0.538015	0.818951	-0.190998	0.783637	0.572712
61	0.0995213	0.590501	0.698917	-0.354946	0.885258	0.778594
62	0.189696	0.90722	1.24225	-0.309057	1.33784	1.2702
63	0.0588473	0.849829	1.08684	-0.382801	1.30079	1.09708
64	0.0956324	0.871158	0.830118	-0.127304	1.27314	0.991858
65	0.0423108	0.955454	0.890764	-0.415199	1.37919	1.1443
66	0.234464	1.17402	1.04848	-0.0738143	1.84244	1.14588
67	0.105521	0.956589	0.80594	-0.240105	1.50007	0.959986
68	-0.0117559	0.617883	0.624801	-0.449951	1.19982	0.542849
69	0.0496458	0.716419	0.77048	-0.456264	1.2351	0.871773
70	0.115973	1.15742	1.27339	-0.0520625	1.78144	1.50975
71	0.00134007	1.051	1.12761	0.0154118	1.6833	1.45101
72	-0.0507483	0.871798	1.00333	-0.16356	1.49559	1.26858
73	0.0335775	1.11729	1.28058	0.178254	1.62213	1.51043
74	0.0830488	1.13331	1.20805	0.079746	1.6112	1.38994
75	-0.0469134	1.15928	1.28773	0.0231249	1.72026	1.35669
76	0.0713299	1.40153	1.82802	1.06039	2.04943	2.16017
77	0.160291	1.29529	1.48388	0.609924	1.82405	1.7058
78	0.303454	1.37054	1.7738	0.946406	1.81125	2.13422
79	0.270527	1.18165	1.32702	0.409919	1.67323	1.28912
80	-0.0336929	0.869667	0.765411	-0.261407	1.56424	0.923742
81	-0.0278566	0.740163	0.772383	-0.40917	1.18319	0.954449
82	-0.0661798	0.534759	0.634052	-0.422736	0.71655	0.729183
83	0.0521817	0.524789	0.794652	-0.389979	0.707037	0.693186
84	-0.0735671	0.373549	0.633874	-0.567697	0.620078	0.756295
85	-0.00683094	0.496073	0.75617	-0.343254	0.789012	0.747769
86	-0.107479	0.473183	0.667601	-0.430081	0.696447	0.514613
87	0.0369702	0.389269	0.600907	-0.208192	0.675103	0.434771
88	-0.00327808	0.414538	0.636014	-0.189059	0.753792	0.614402
89	0.234681	0.339272	0.658482	-0.207122	0.707248	0.573969
90	0.0536698	0.377201	0.821254	-0.229895	0.640006	0.519827
91	0.297411	0.523002	0.710981	-0.238492	0.82755	0.74573
92	0.165798	0.602927	0.711455	-0.303943	0.871354	0.904728
93	0.326605	0.601344	0.842383	0.00756743	0.966955	0.874542
94	0.118229	0.705567	1.36172	-0.113276	1.06447	1.2169
95	-0.0578818	0.75766	1.86501	-0.237285	0.899978	1.29274
96	0.0460919	0.522089	1.16098	-0.271334	0.902573	1.04475
97	0.109489	0.279883	0.742036	-0.146171	0.516281	0.636404
98	0.0121325	0.447829	0.700586	-0.365931	0.613805	0.557102
99	-0.0288271	0.231285	0.544526	-0.313491	0.59826	0.468098
100	-0.221937	0.387852	0.655372	-0.350872	0.50811	0.487967
101	-0.119754	0.980238	2.37875	-0.345487	0.979423	1.4724
102	-0.112907	0.416413	0.684651	-0.304883	0.509386	0.657706
103	-0.124646	0.470641	0.782195	-0.277574	0.564336	0.764052
104	0.0143403	0.64786	1.02905	-0.200393	0.805938	0.763817
105	0.051277	0.813684	1.54633	-0.310245	0.782812	1.09027
106	-0.0686817	0.775678	1.84032	-0.306393	0.774122	1.22736
107	-0.0791275	0.715809	0.732787	-0.407727	0.836736	0.833654
108	-0.0383541	0.737509	0.868819	-0.369247	0.691939	0.815206
109	-0.177108	0.7241	0.937816	-0.353832	0.827042	0.719484
110	0.222864	0.910412	0.939228	-0.00672169	0.955719	0.962046
111	0.310579	0.855619	1.00976	-0.0140074	1.2454	1.0165
112	0.111242	0.852723	0.869546	-0.0514665	0.994638	0.753025
113	0.0142903	0.837161	0.895611	-0.179752	0.67135	0.869323
114	0.087665	0.735043	1.1266	-0.201159	0.81443	1.0787
115	-0.069928	0.798408	0.997778	-0.41624	0.892686	1.01717
116	0.384808	1.02417	1.38832	-0.189558	1.49641	2.14665
117	0.0303428	1.00769	1.13077	-0.129413	1.36937	1.34089
118	0.170134	0.916381	1.08159	-0.0283009	1.2531	1.4049
119	0.0102297	0.788959	0.606863	-0.149427	1.03272	0.776408
120	-0.00640844	0.824575	0.676608	-0.109148	0.940565	0.767543
121	-0.0787215	0.785238	0.663535	-0.285631	0.756165	0.598574
122	-0.0810515	0.902291	0.908728	-0.370605	0.911569	0.939378
123	0.12561	0.79696	1.00883	-0.196895	1.06023	1.41485
124	0.147537	2.35179	3.87495	0.0779895	1.86706	2.90766
125	0.0330627	3.04653	4.55036	0.000219086	2.51018	3.57681
126	-0.0300432	2.81867	4.65886	-0.39479	2.3949	3.59228
127	-0.164746	2.93701	4.32925	-0.281882	2.419	3.32383
128	-0.111685	3.86686	5.29095	-0.49217	3.12299	4.10317
129	-0.176412	1.53022	2.86562	-0.478361	1.23483	2.22986
130	-0.208774	1.05653	1.6987	-0.590495	0.994136	1.35203
131	0.0259961	2.1641	3.6055	-0.43871	2.19938	3.21652
132	-0.0116603	2.57796	3.78194	-0.362529	2.10324	3.08635
133	0.0470617	2.8205	4.27141	-0.298766	2.41887	3.65391
134	0.0144535	3.65345	5.20241	-0.315004	2.51196	3.6733
135	-0.029787	5.80542	7.68419	-0.200827	4.86668	5.72617
136	1.04088	0.161761	-0.0162456	0.822394	0.647488	-0.443958
137	0.137367	6.06944	6.90416	0.188144	5.72088	5.77546
138	0.030759	6.23823	7.12984	0.0368562	5.0739	5.66362
139	0.106841	6.59719	8.13125	0.312732	5.09936	5.55672
