# Supplementary material for: Nucleosome-bound NR5A2 structure reveals pioneer factor mechanism by DNA minor groove anchor competition
Source: Nat Struct Mol Biol. 2024 Feb 26;31(5):757–66. doi: 10.1038/s41594-024-01239-0 (PMC11102866; doi:10.1038/s41594-024-01239-0)
Supplement: Supplementary file 4 — DNA sequence for nucleosome reconstitution [file 41594_2024_1239_MOESM4_ESM.xlsx]

## Sheet: Sheet1
Name	DNA sequence, Nr5a2 motif
153bp 601 DNA Nr5a2 morif at SHL +5.5	ATCCTGGAGAATCCCGGTGCCGAGGCCGCTCAATTGGTCGTAGACAGCTCTAGCACCGCTTAAACGCACGTACGCGCTGTCCCCCGCGTTTTAACCGCCAAGGGGATTACTCCCTAGTCTCCAGGCACGTTCAAGGCCAATACATCCTGTGAT
149 bp mouse genomic sequence	GGACTGGGACTTCTAAAACAAGACCTTAGTTAGGTGTGGTGCTGCATGCCTTTAATCTCAGCAGTCTGGAGGCAGAGACAGGGAGGTCTCTATGAGTTCAAGGCCAGCCTAATCTACACAGTGAGTTCCAGGACAGTCAGGGCTATAGA
180 bp mouse genomic sequence	GGACTGGGGTTTGAAGGACTGGGACTTCTAAAACAAGACCTTAGTTAGGTGTGGTGCTGCATGCCTTTAATCTCAGCAGTCTGGAGGCAGAGACAGGGAGGTCTCTATGAGTTCAAGGCCAGCCTAATCTACACAGTGAGTTCCAGGACAGTCAGGGCTATAGAGAGATACTCTGTCTCA
