# Supplementary material for: Nucleosome-bound NR5A2 structure reveals pioneer factor mechanism by DNA minor groove anchor competition
Source: Nat Struct Mol Biol. 2024 Feb 26;31(5):757–66. doi: 10.1038/s41594-024-01239-0 (PMC11102866; doi:10.1038/s41594-024-01239-0)
Supplement: Supplementary file 6 — Statistical Source Data [file 41594_2024_1239_MOESM6_ESM.xlsx]

## Sheet: Figure 3d
Figure 3d					NR5A2-DNA complex, %
Lane	Band No.	Band Intensity, rep1	Band Intensity, rep2	Band Intenstiy,rep3	rep1	rep2	rep3	Average	Stdev
1	1	163872	309155	118041	0.166425	0.668449	0.286646	0.37384	0.262124
1	2	98301888	45940433	41062062
2	1	2347632	408800	1583954	3.311	1.20465	4.73394	3.0832	1.77564
2	2	68556384	33526272	31875596
3	1	13611888	3150680	7052676	36.0566	16.4861	34.8478	29.1301	10.9668
3	2	24139584	15960501	13185844
4	1	25939440	12215674	9804338	89.8008	80.6713	88.9785	86.4835	5.05034
4	2	2946096	2926862	1214428
5	1	26916624	24130880	8658749	91.8449	97.0016	89.789	92.8785	3.71573
5	2	2389968	745914	984697
6	1	38160	69423	39858	0.044508	0.155083	0.0994539	0.0996816	0.0552879
6	2	85699296	44695637	40036996
7	1	1024848	396974	1326921	1.55902	1.22564	3.72712	2.1706	1.35826
7	2	64711872	31992104	34274814
8	1	4544928	2451778	4451832	9.48757	12.1038	21.0075	14.1996	6.03913
8	2	43359120	17804408	16739849
9	1	14634864	15011866	11461949	52.9036	82.3325	89.9273	75.0545	19.5554
9	2	13028400	3221344	1283851
10	1	18994608	20195523	8571368	77.9445	95.781	91.9144	88.5466	9.38306
10	2	5374800	889578	754017

## Sheet: Figure 3e
Figure 3e					NR5A2-nucleosome complex, %
Lane	Band No.	Band Intensity, rep1	Band Intensity, rep2	Band Intenstiy,rep3	rep1	rep2	rep3	Average	Stdev
1	1	132787	478045	584352	0.270039	0.889383	0.419443	0.526288	0.3232
1	2	49040524	53272169	138731760
2	1	18975255	3822618	8893584	37.5109	6.70607	6.99348	17.0701	17.7028
2	2	31610752	53179776	118275984
3	1	24118762	11433148	28419120	54.3986	32.9505	29.1854	38.8448	13.6009
3	2	20218299	23264812	68955408
4	1	27649334	19995279	69457248	87.8901	80.0505	93.9445	87.295	6.96609
4	2	3809651	4983058	4477104
5	1	33954709	24204018	75709728	98.1275	91.2682	99.8594	96.4184	4.54349
5	2	647948	2315654	106560
6	1	267326	431011	612432	0.494212	0.744183	0.542327	0.593574	0.132631
6	2	53824068	57486335	112314240
7	1	832857	2147551	3341088	1.42325	3.88099	2.90427	2.73617	1.23746
7	2	57685184	53187548	111699504
8	1	5417038	2652195	4735728	9.25512	5.12636	4.33327	6.23825	2.64261
8	2	53113121	49084200	104551920
9	1	13052254	6778256	16163856	26.1425	23.479	22.6395	24.087	1.82891
9	2	36875147	22091173	55232784
10	1	15841511	15465945	37844928	45.9271	68.3791	49.5721	54.6261	12.0491
10	2	18651208	7151982	38498256
