# Supplementary material for: Nucleosome-bound NR5A2 structure reveals pioneer factor mechanism by DNA minor groove anchor competition
Source: Nat Struct Mol Biol. 2024 Feb 26;31(5):757–66. doi: 10.1038/s41594-024-01239-0 (PMC11102866; doi:10.1038/s41594-024-01239-0)
Supplement: Supplementary file 7 — Statistical Source Data [file 41594_2024_1239_MOESM7_ESM.xlsx]

## Sheet: Sheet1
For Figure 4g - FRET quantification and statistical analysis
	wt		D159A
	High FRET [s]	Low FRET [s]	High FRET [s]	Low FRET [s]
Rep1	18.36	14.63	13.61	9.57
Rep2	20.43	17.62	16.25	9.43
Rep3	23.36	16.95	19.45	8.58
Mean	20.7167	16.4	16.4367	9.19333
SD	2.5123	1.56904	2.92447	0.535755
High FRET p value: 0.12686
Low FRET p value: 0.00167
