# Supplementary material for: Nucleosome-bound NR5A2 structure reveals pioneer factor mechanism by DNA minor groove anchor competition
Source: Nat Struct Mol Biol. 2024 Feb 26;31(5):757–66. doi: 10.1038/s41594-024-01239-0 (PMC11102866; doi:10.1038/s41594-024-01239-0)
Supplement: Supplementary file 9 — Statistical Source Data [file 41594_2024_1239_MOESM9_ESM.xlsx]

## Sheet: Figure 5e
Figure 5e								NR5A2-DNA complex, %
Lane	Band intensity of free DNA, rep1	Band intensity of free DNA, rep2	Band intensity of free DNA, rep3	rep1	rep2	rep3	Average (unbound)	Average (bound)	Stdev
1	132668830	144116544	156965901	1	1	1	1	0	0
2	102607030	123455232	145987030	0.773407	0.856635	0.930056	0.853366	0.143365	0.0783754
3	22722480	79556928	130964880	0.171272	0.552032	0.834352	0.519219	0.447968	0.332756
4	768360	29677056	47999255	0.00579156	0.205924	0.305794	0.172503	0.794076	0.152768
5	361000	10339392	27401242	0.00272106	0.0717433	0.174568	0.0830108	0.928257	0.0864758
6	108455040	121722432	136592886	1	1	1	1	0	0
7	100114420	114112128	132253366	0.923096	0.937478	0.96823	0.942935	0.0625218	0.0230566
8	17463090	90028992	102347541	0.161017	0.739625	0.749289	0.549977	0.260375	0.336884
9	3729130	32909184	21635525	0.0343841	0.270363	0.158394	0.15438	0.729637	0.11804
10	1147410	17303616	12033000	0.0105796	0.142156	0.0880939	0.0802766	0.857844	0.0661358

## Sheet: Figure 5g
Figure 5g					NR5A2-nucleosome complex, %
Lane	Band No.	Band Intensity, rep1	Band Intensity, rep2	Band Intenstiy,rep3	rep1	rep2	rep3	Average	Stdev
1	1	49469	78850	48132	0.106603	0.101648	1.0237	0.410649	0.530921
1	2	104095	100510	1157269
1	3	143898254	176272880	116544380
2	1	11001982	17130590	8027348	8.88566	9.02207	8.93283	8.94686	0.0692756
2	2	1502215	1547740	4190540
2	3	128219064	188350990	124557212
3	1	46340334	24192130	24987766	39.2331	22.4671	27.4354	29.7119	8.61168
3	2	11005496	4533400	2764152
3	3	88821262	99130410	73401682
4	1	58249270	50195530	49733344	69.2368	70.3737	82.3447	73.985	7.26195
4	2	23586972	15583230	10106192
4	3	36361434	27691930	12830043
5	1	59178676	63003264	40766849	85.0572	79.2709	93.1955	85.8412	6.99531
5	2	23471990	23696448	9349450
5	3	14520011	22671744	3659178
6	1	111926	31350	67805	0.122921	0.100732	1.47122	0.564957	0.784924
6	2	60356	131290	1946672
6	3	139984091	161296130	134911322
7	1	1646802	1300170	5066275	2.50778	1.16386	8.08952	3.92038	3.67257
7	2	1476812	1078820	7290279
7	3	121433407	202027000	140391112
8	1	10143055	16120740	5392694	15.4475	13.9836	14.2998	14.577	0.770295
8	2	6003894	9194670	12062987
8	3	88381048	155720960	104613756
9	1	10833624	35277110	17260097	21.5262	49.6177	61.5801	44.2413	20.5611
9	2	13067832	35204150	11276258
9	3	87132684	71567490	17803874
10	1	25795314	38300770	6834935	56.5232	73.0308	87.4033	72.3191	15.4523
10	2	24256236	44423710	1752807
10	3	38498915	30548960	1237680
