# Supplementary material for: Nucleosome-bound NR5A2 structure reveals pioneer factor mechanism by DNA minor groove anchor competition
Source: Nat Struct Mol Biol. 2024 Feb 26;31(5):757–66. doi: 10.1038/s41594-024-01239-0 (PMC11102866; doi:10.1038/s41594-024-01239-0)
Supplement: Supplementary file 12 — Statistical Source Data [file 41594_2024_1239_MOESM12_ESM.xlsx]

## Sheet: Extended Figure 5b
Extended figure 5b					NR5A2-DNA complex, %
Lane	Band No.	Band Intensity, rep1	Band Intensity, rep2	Band Intenstiy,rep3	rep1	rep2	rep3	Average	Stdev
1	1	364364	66542	111550	1.42924	1.21323	1.92741	1.52329	0.366261
1	2	387198	454818	931200
1	3	100646	116130	10282
1	4	58774324	51907562	53581636
2	1	1074374	451388	330964	4.96995	1.73482	2.7922	3.16566	1.64958
2	2	629258	352506	983774
2	3	694428	75852	122123
2	4	45853122	49831236	50022997
3	1	5684120	8531782	7227470	23.4804	30.0252	28.4975	27.3344	3.42389
3	2	680784	437570	794042
3	3	1978704	467166	592185
3	4	27190696	21992180	21612473
4	1	11811450	13753320	9963064	85.9111	81.0399	73.9401	80.297	6.01994
4	2	734608	530278	866598
4	3	4579442	888860	962143
4	4	2808484	3549756	4155965
5	1	9445828	8028356	13016042	94.6962	66.7987	91.3957	84.2969	15.2435
5	2	757442	560756	977760
5	3	5393920	917182	828671
5	4	873572	4724972	1395442
6	1	111524	49980	129495	1.43933	0.921292	1.48597	1.2822	0.313421
6	2	644154	495488	698400
6	3	96040	10192	13483
6	4	58323034	59757460	55780044
7	1	281848	164150	387806	2.15096	1.35891	2.26149	1.92379	0.492312
7	2	694428	522242	787640
7	3	106232	14014	16684
7	4	49244216	50841518	51522229
8	1	1854454	3344936	2551585	6.90851	10.1195	7.7844	8.2708	1.65983
8	2	501956	442470	783178
8	3	227360	82810	84487
8	4	34816068	34374970	40505163
9	1	16274272	8958376	14109620	72.1091	31.4923	49.6757	51.0924	20.3454
9	2	755874	420910	710137
9	3	993524	175420	245701
9	4	6971328	20785114	15262174
10	1	14967050	16709392	15911589	80.7208	74.3102	79.362	78.131	3.37791
10	2	540372	551838	761935
10	3	1102696	343980	306132
10	4	3967138	6086290	4415537

## Sheet: Extended Figure 5c
Extended figure 5c					NR5A2-nucleosome complex, %
Lane	Band No.	Band Intensity, rep1	Band Intensity, rep2	Band Intenstiy,rep3	rep1	rep2	rep3	Average	Stdev
1	1	1300915	530742	1010392	1.79173	0.742198	1.20364	1.24585	0.526035
1	2	71305947	70978766	82934188	98.2083	99.2578	98.7964
2	1	14093046	12109546	19533786	21.8247	17.9877	25.2115	21.6747	3.61424
2	2	50480734	55211584	57945748	78.1753	82.0123	74.7885
3	1	31259892	33125636	38644950	59.4613	65.3073	49.5923	58.1203	7.9429
3	2	21311898	17597060	39280420	40.5387	34.6927	50.4077
4	1	35432085	39911756	56395286	88.3641	95.8216	80.5893	88.2583	7.61669
4	2	4665745	1740414	13583370	11.6359	4.17845	19.4107
5	1	40032975	42570978	56098486	99.9246	99.9492	86.5002	95.458	7.75768
5	2	30193	21624	8755070	0.075363	0.050769	13.4998
6	1	566364	635152	1345988	0.798504	0.879004	1.59472	1.09074	0.438307
6	2	70361789	71623034	83056936	99.2015	99.121	98.4053
7	1	3635695	586074	3419136	5.46731	0.872566	4.12615	3.48868	2.36277
7	2	62863134	66580614	79445834	94.5327	99.1274	95.8738
8	1	10491032	9869448	3021212	17.0018	15.364	3.71427	12.0267	7.24519
8	2	51214413	54368036	78319372	82.9982	84.636	96.2857
9	1	40367278	33214252	50797956	72.9522	70.6733	67.6414	70.4223	2.66428
9	2	14966572	13782650	24300924	27.0478	29.3267	32.3586
10	1	26236954	69901700	78082992	84.8845	94.4895	84.4997	87.9579	5.65984
10	2	4672067	4076548	14323250	15.1155	5.51047	15.5003
