# Supplementary material for: Nucleosome-bound NR5A2 structure reveals pioneer factor mechanism by DNA minor groove anchor competition
Source: Nat Struct Mol Biol. 2024 Feb 26;31(5):757–66. doi: 10.1038/s41594-024-01239-0 (PMC11102866; doi:10.1038/s41594-024-01239-0)
Supplement: Supplementary file 14 — Statistical Source Data [file 41594_2024_1239_MOESM14_ESM.xlsx]

## Sheet: Sheet1
Extended Figure 7c					NR5A2-nucleosome complex, %
Lane	Band No.	Band Intensity, rep1	Band Intensity, rep2	Band Intenstiy,rep3	rep1	rep2	rep3	Average	Stdev
1	1	95570	12032	9261	0.648708	0.922677	0.785809	0.785731	0.136984
1	2	89680	67868	123984
1	3	74480	273728	28161
1	4	1638370	912364	744471
1	5	290698860	135942612	114373728
2	1	152950	160552	17766	18.9479	13.2133	1.02027	11.0605	9.15564
2	2	1168500	191948	111132
2	3	36802240	12946432	175203
2	4	6601550	2845192	765828
2	5	191318410	106036324	103797477
3	1	1241270	282432	205632	65.1704	62.5196	56.9986	61.5628	4.16905
3	2	4346250	525504	381024
3	3	102556490	32929152	28747089
3	4	17079860	4759680	4310145
3	5	66924650	23078784	25381944
4	1	23033890	2107104	2073897	95.771	85.5031	89.5846	90.2862	5.16978
4	2	13464540	923832	794178
4	3	60265150	43171756	31556952
4	4	10621380	5692828	4968621
4	5	4741830	8798776	4580037
5	1	35635830	5921295	3796443	97.404	93.3703	93.3079	94.6941	2.3471
5	2	23565510	2500645	1573803
5	3	54943060	28019915	25972380
5	4	8432770	4518995	4472496
5	5	3266860	2908385	2568699
6	1	151620	17860	35154	0.606101	0.645278	0.818056	0.689812	0.112777
6	2	47690	101520	65772
6	3	159410	25756	23814
6	4	1352990	868372	997542
6	5	280701820	156051844	136066581
7	1	20330	33276	8883	7.09204	5.29156	2.84897	5.07752	2.12962
7	2	271700	188188	85806
7	3	16048730	5174136	2635983
7	4	1960040	2010096	1201662
7	5	239746180	132547332	134094366
8	1	134140	657060	50841	15.3294	28.6864	11.443	18.4863	9.04481
8	2	427500	805768	208278
8	3	26273580	24925228	8792658
8	4	7269020	5355744	1987902
8	5	188372080	78914128	85435938
9	1	2426490	1684668	323190	54.1208	41.538	31.8142	42.491	11.1838
9	2	10092990	1542728	762993
9	3	46042700	19940220	19484955
9	4	8983390	1936964	2408994
9	5	57259540	35333096	49252077
10	1	20375220	1425792	1805139	88.2575	64.3499	54.6194	69.0756	17.3098
10	2	23191590	2277620	1559628
10	3	24560350	11691908	13273092
10	4	2851710	2149968	1724814
10	5	9443570	9720164	15256647
